# Supplementary material for: Elucidation of host and symbiont contributions to peptidoglycan metabolism based on comparative genomics of eight aphid subfamilies and their Buchnera
Source: PLoS Genet. 2022 May 6;18(5):e1010195. doi: 10.1371/journal.pgen.1010195 (PMC9116674; doi:10.1371/journal.pgen.1010195)
Supplement: S1 Table — (XLSX) [file pgen.1010195.s001.xlsx]

## Sheet: Insect_genomes_SI
S1 Table. Insect species included in this study and their corresponding genome accession numbers, sources for genome annotations, and references.
Abbreviation	Suborder	Infraorder	Superfamily	Family	Subfamily	Tribe	Genus	Species	Common name	Genome source	Genome accession number	Annotation source	Reference
Acpi	Sternorrhyncha	Aphidomorpha	Aphidoidea	Aphididae	Aphidinae	Macrosiphini	Acyrthosiphon	pisum	pea aphid	NCBI	GCF_005508785.1	NCBI	Li et al., MBE, 2019, doi:10.1093/molbev/msz138
Simi	Sternorrhyncha	Aphidomorpha	Aphidoidea	Aphididae	Aphidinae	Macrosiphini	Sitobion	miscanthi	Indian grain aphid	NCBI	GCA_008086715.1	GigaScience (http://gigadb.org/dataset/100635)	99
Dino	Sternorrhyncha	Aphidomorpha	Aphidoidea	Aphididae	Aphidinae	Macrosiphini	Diuraphis	noxia	Russian wheat aphid	NCBI	GCF_001186385.1	NCBI	Nicholson et al., BMC Genom., 2015, doi:10.1186/s12864-015-1525-1
Myce	Sternorrhyncha	Aphidomorpha	Aphidoidea	Aphididae	Aphidinae	Macrosiphini	Myzus	cerasi	black cherry aphid	AphidBase	aphidBase v1.1	AphidBase	Thorpe et al., GBE, 2018, doi:10.1093/gbe/evy183
Mype	Sternorrhyncha	Aphidomorpha	Aphidoidea	Aphididae	Aphidinae	Macrosiphini	Myzus	persicae	green peach aphid	NCBI	GCF_001856785.1	NCBI	Mathers et al., Genome Biol., 2017, doi:10.1186/s13059-016-1145-3
Peni	Sternorrhyncha	Aphidomorpha	Aphidoidea	Aphididae	Aphidinae	Aphidini	Pentalonia	nigronervosa	banana aphid	AphidBase	GCA_014851325.1	AphidBase	Mathers et al., G3, 2020, doi:10.1534/g3.120.401358
Apgl	Sternorrhyncha	Aphidomorpha	Aphidoidea	Aphididae	Aphidinae	Aphidini	Aphis	glycines	soybean aphid	AphidBase	aphidBase v2.1_bt4	AphidBase	Mathers, G3, 2020, doi:10.1534/g3.119.400954
Apgo	Sternorrhyncha	Aphidomorpha	Aphidoidea	Aphididae	Aphidinae	Aphidini	Aphis	gossypii	cotton aphid	NCBI	GCF_004010815.1	NCBI	Quan et al., Insect Biochem. Mol. Biol., 2019, doi:10.1016/j.ibmb.2018.12.007
Rhma	Sternorrhyncha	Aphidomorpha	Aphidoidea	Aphididae	Aphidinae	Aphidini	Rhopalosiphum	maidis	corn leaf aphid	NCBI	GCF_003676215.2	NCBI	Chen et al., GigaScience, 2019, doi:10.1093/gigascience/giz033
Rhpa	Sternorrhyncha	Aphidomorpha	Aphidoidea	Aphididae	Aphidinae	Aphidini	Rhopalosiphum	padi	bird cherry-oat aphid	AphidBase	aphidBase v2	AphidBase	Thorpe et al., GBE, 2018, doi:10.1093/gbe/evy183
Chsp	Sternorrhyncha	Aphidomorpha	Aphidoidea	Aphididae	Chaitophorinae	NA	Chaitophorus	viminalis	small black and green willow aphid	NCBI	JAIPRK000000000	Zenodo (https://zenodo.org/record/5484415#.YTob355KgWp)	This paper
Stsp	Sternorrhyncha	Aphidomorpha	Aphidoidea	Aphididae	Phyllaphidinae	NA	Stegophylla	sp.	woolly oak aphid	NCBI	JAIPRM000000000	Zenodo (https://zenodo.org/record/5484415#.YTob355KgWp)	This paper
Cice	Sternorrhyncha	Aphidomorpha	Aphidoidea	Aphididae	Lachninae	NA	Cinara	cedri	pine bark aphid	NCBI	GCA_902439185.1	cnag (http:// denovo.cnag.cat/ccedri)	Julca et al., MBE, 2020, doi:10.1093/molbev/msz261
Erla	Sternorrhyncha	Aphidomorpha	Aphidoidea	Pemphigidae	Eriosomatinae	Eriosomatini	Eriosoma	lanigerum	woolly apple aphid	AphidBase	GCA_013282895.1	AphidBase	29
Gesp	Sternorrhyncha	Aphidomorpha	Aphidoidea	Pemphigidae	Fordinae	Fordini	Geopemphigus	sp.*	pistacia gall aphid	NCBI	JAIPRN000000000	Zenodo (https://zenodo.org/record/5484415#.YTob355KgWp)	This paper
Pesp	Sternorrhyncha	Aphidomorpha	Aphidoidea	Pemphigidae	Pemphiginae	Pemphigini	Pemphigus	obesinymphae	cottonwood petiole gall aphid	NCBI	JAIPRL000000000	Zenodo (https://zenodo.org/record/5484415#.YTob355KgWp)	This paper
Hoco	Sternorrhyncha	Aphidomorpha	Aphidoidea	Aphididae	Hormaphidinae	Hormaphidini	Hormaphis	cornu	witch hazel aphid	NCBI	GCA_017140985.1	Janelia (https://janelia.figshare.com/articles/dataset/Hormaphis_cornu_reference_genome_and_annotation/13501641)	30
Davi	Sternorrhyncha	Aphidomorpha	Phylloxeroidea	Phylloxeridae	NA	NA	Daktulosphaira	vitifoliae	grapevine root-aphid	AphidBase	aphidBase v3.1	AphidBase	37
Erpe	Sternorrhyncha	NA	Coccoidea	Coccidae	NA	NA	Ericerus	pela	Chinese white wax scale insect	NCBI	GCA_011428145.1	(Giga)nDB (http://gigadb.org/dataset/100631)	Yang et al., GigaScience, 2019, doi:10.1093/gigascience/giz113
Phso	Sternorrhyncha	NA	Coccoidea	Pseudococcidae	NA	NA	Phenacoccus	solenopsis	cotton mealybug	NCBI	GCA_009761765.1	InsectBase (http://insect-genome.com/Phenacoccus/)	Li et al., Mol. Ecol. Res. 2020, doi:10.1111/1755-0998.13232
Beta	Sternorrhyncha	NA	Aleyrodoidea	Aleyrodidae	Aleyrodinae	NA	Bemisia	tabaci	sweet potato whitefly	NCBI	GCF_001854935.1	NCBI	40
Dici	Sternorrhyncha	NA	Psylloidea	Liviidae	NA	NA	Diaphorina	citri	Asian citrus psyllid	NCBI	GCF_000475195.1	NCBI	41
Pave	Sternorrhyncha	NA	Psylloidea	Aphalaridae	NA	NA	Pachypsylla	venusta	hackberry petiole gall psyllid	NCBI	GCA_012654025.1	Moran lab	42
* undescribed Geopemphigus species corresponding to the straight gall as described by Chong and Moran (2018) [1].
References
1	Chong RA, Moran NA. Evolutionary loss and replacement of Buchnera, the obligate endosymbiont of aphids. ISME J. 2018;12: 898–908
