# Supplementary material for: Elucidation of host and symbiont contributions to peptidoglycan metabolism based on comparative genomics of eight aphid subfamilies and their Buchnera
Source: PLoS Genet. 2022 May 6;18(5):e1010195. doi: 10.1371/journal.pgen.1010195 (PMC9116674; doi:10.1371/journal.pgen.1010195)
Supplement: S7 Table — Genes were identified by BLAST search using A. pisum or outgroup sequences as queries. Accession numbers pertain to those of published genomes or annotations, listed in S1 Table, or those published with the present article. (XLSX) [file pgen.1010195.s007.xlsx]

## Sheet: Sheet1
S7 Table
			Accession numbers of resulting BLAST search hits
Gene name	BLAST type	BLAST queries	Acpi	Simi	Dino	Myce	Mype	Peni	Apgl	Apgo	Rhma	Rhpa	Chvi	Stsp	Cice	Erla	Gesp	Peob	Hoco	Davi	Erpe	Phso	Beta	Dici	Pave
ldcA	blastp	NP_001155984.1	XP_029341985.1	EVM0002650.1; EVM0013374.1	XP_015365251.1	Mca28509.p1	XP_022181189.1	g26837.p1	g19558.p1	XP_027853676.1	XP_026811577.1	g4340.p1; g10416.p1	ND	ND	cinced3A013667P2; cinced3A020103P1	jg13542.p1	ND	jg12609.p1; jg12608.p1	g18258.p1	ND	ND	ND	ND	ND	ND
amiD	blastp	XP_008179904.1	XP_008179904.1	EVM0004900.1	XP_015368240.1	Mca01675.p1	XP_022180122.1	ND	ND	ND	ND	ND	ND	ND	cinced3A010942P3	ND	jg24100.p1	ND	g15822.p1; g15823.p1	ND	ND	ND	ND	XP_008469435.1	ND
rlpA4-like	blastp	NP_001155924.1	NP_001155924.1	EVM0004440.1	XP_0153698586.1	Mca07975.p1	XP_022170096.1	ND	g153.p1	XP_027849450.1	XP_026814172.1	g11834.p1	jg227195.p1	jg27013.p1; jg47089.p1; jg47667.p1	ND	jg3150.p1	ND	jg19307.p1; jg19309.p1	g6221.p1	ND	ND	ND	ND	ND	ND
rlpA3-like	blastp	XP_003244385.1	XP_003244385.1	EVM0003480.1	XP_015369858.1	Mca07976.p1	XP_022170087.1	ND	g154.p1	XP_027851844.1	XP_026814173.1	g11833.p1	ND	ND	cinced3A013393P1; cinced3A010473P1; cinced3A020637P1	jg3149.p1_1-127	ND	jg19305.p1	ND	ND	ND	ND	ND	ND	ND
rlpA1-like	blastp	XP_003248481.1	XP_003248481.1	EVM0000225.1; EVM0004715.1	ND	Mca07978.p1	XP_022170089.1	g3722.1; g3725.p1	g155.p1_179_end; g156.p1	XP_027854035.1; XP_027849348.1	XP_026813353.1	g11830.p1; g11831.p1	ND	jg24105.p1; jg24104.p1_171-end	cinced3A005451P1; cinced3A024011P1_1-179; cinced3A024011P1_180-end	jg3148.p1_258-end	ND	jg36529.p1	ND	ND	ND	ND	ND	ND	ND
rlpA2/5-like	blastp	NP_001155763.1; NP_001155648.1	NP_001155763.1; NP_001155648.1	EVM0006971.1; EVM0000161.1	ND	Mca07977.p1	XP_022170097.1	g3579.p1	g155.p1_1-178	XP_027851402.1	XP_026813719.1	g11832.p1	jg227196.p1	jg24103.p1_1-177; jg24103.p1_178-end; jg24104.p1_1-170	ND	jg3148.p1_1-257; jg3149.p1_128-end	jg4832.p1; jg4833.p1	jg65927.p1; jg65928.p1; jg65929.p1; jg65930.p1; jg42426.p1; jg36530.p1	g6223.p1; g3968.p1	ND	ND	ND	ND	ND	ND
bLys (ch-type lys)	tblastn	BAJ46211.1_424-617	NC_042495.1_11383341-11382736	CM017805.1_17974544-17975146	NW_015368456.1_109193-108591	Mc4608_14467-15069	NW_019101352.1_1166616-1166014	JACXSJ010000610.1_96034-95432	scaffold_17_2733836-2734438	NW_021006079.1_2203273-2203875	NC_040877.1_21926142-21925540	scf7180000008029.1211952_423999-424601	scaffold_1384_37587-37006; scaffold_69591_790-644; scaffold_69591_647-426; scaffold_69591_426-310	scaffold_1828_17138-17731	cinced3_s0503_658839-659447	CM023357.1_23736552-23737145	scaffold_5265_10121-10714	scaffold_507_55398-55162; scaffold_507_55165-54965; scaffold_507_54965-54849	ScPoQx8_1269;HRSCAF=1516_24060082-24060672	scaffold536_146902-147471	ND	ND	ND	ND	ND
i-type lys	blastp	NP_001155465.1; XP_001949318.2; NP_001156290.1	NP_001155465.1; XP_001949318.2; NP_001156290.1	EVM0002128.1; EVM0012647.1; EVM0008887.1	XP_015371379.1; XP_015371381.1; XP_015370545.1	Mca00824.p1; Mca00822.p1; Mca00821.p1	XP_022168136.1; XP_022168131.1; XP_022168115.1	g937.p1; g938.p1; g939.p1	g18354.p1; g18355.p1; g18356.p1	XP_027836879.1; XP_027836881.1; XP_027836880.1	XP_026813536.1; XP_026809847.1; XP_026808594.1	g12332.p1; g12333.p1; g12334.p1	jg44825; jg109967.p1; jg109968.p1; jg109969.p1	jg15630.p1; jg36940.p1; jg15631.p1; jg15632.p1	cinced3A007236P1; cinced3A011464P1; cinced3A007272P1; cinced3A014639P1; cinced3A016069P1; cinced3A018904P1; cinced3A022870P2	jg6228.p1; jg6229.p1; jg6230.p1; jg6231.p1; jg6232.p1; jg6234.p2; jg6235.p1; jg6236.p1	jg7561.p1; jg7562.p1; jg7563.p1	jg27395.p1; jg27396.p1; jg27397.p1	g3430.p1; g3431.p1; g3432.p1	DV3013676; DV3013677; DV3013678	00188; 00189; 02131; 06922	01033; 01030	XP_018912127.1; XP_018912502.1; XP_018916172.1	XP_008483156.1; XP_008478360.1; XP_026680063.1	g11119.p1; g11610.p1; g16082.p1
c-type lys	blastp	ASZ80214.1	ND	ND	ND	ND	ND	ND	ND	ND	ND	ND	ND	ND	ND	ND	ND	ND	ND	ND	ND	ND	XP_018914386.1; XP_018914387.1	XP_008469942.1; XP_026683839.1	g13454.p1; g9400.p1
PGRP	blastp	AJQ31845.1; XP_026678320.1; Q95T64.2; Q9VYX7.1	ND	ND	ND	ND	ND	ND	ND	ND	ND	ND	ND	ND	ND	ND	ND	ND	ND	ND	ND	ND	XP_018900438.1	XP_026678320.1	g16852.p1; g16853.p1; g16855.p1
Accession numbers in red indicate predicted internal stop codons
ND = not detected
