# Supplementary material for: Elucidation of host and symbiont contributions to peptidoglycan metabolism based on comparative genomics of eight aphid subfamilies and their Buchnera
Source: PLoS Genet. 2022 May 6;18(5):e1010195. doi: 10.1371/journal.pgen.1010195 (PMC9116674; doi:10.1371/journal.pgen.1010195)
Supplement: S8 Table — Genes were identified using Orthofinder on 69 bacterial genomes. Accession numbers refer to DFAST-annotated genomes available at GitHub (https://github.com/lyy005/peptidoglycan_related_genes_in_basal_aphids). (XLSX) [file pgen.1010195.s008.xlsx]

## Sheet: Sheet1
S8 Table
			Accession number
			Acpi	Simi	Dino	Myce	Mype	Peni	Apgl	Apgo	Rhma	Rhpa	Chsp	Stsp	Cice	Erla	Gesp	Pesp	Hoco	host species
Gene name	Pathway	Orthogroup	Buchnera aphidicola	Buchnera aphidicola	Buchnera aphidicola	Buchnera aphidicola	Buchnera aphidicola	Buchnera aphidicola	Buchnera aphidicola	Buchnera aphidicola	Buchnera aphidicola	Buchnera aphidicola	Buchnera aphidicola	Buchnera aphidicola	Buchnera aphidicola	Buchnera aphidicola	Candidatus Skilesia alterna	Buchnera aphidicola	Buchnera aphidicola	symbiont species
glmS	lipid II biosynthesis	OG0000418	MGA_25-LOCUS_0250	MGA_458-LOCUS_4550	MGA_25-LOCUS_0250	MGA_427-LOCUS_4260	MGA_26-LOCUS_0260		MGA_24-LOCUS_0240	MGA_65-LOCUS_0640	MGA_101-LOCUS_1010	MGA_27-LOCUS_0270					MGA_800-LOCUS_07990
glmM	lipid II biosynthesis	OG0000442	MGA_372-LOCUS_3720	MGA_118-LOCUS_1160	MGA_366-LOCUS_3660	MGA_78-LOCUS_0770	MGA_372-LOCUS_3720		MGA_368-LOCUS_3670	MGA_408-LOCUS_4070	MGA_349-LOCUS_3480	MGA_375-LOCUS_3750
glmU	lipid II biosynthesis	OG0000455	MGA_26-LOCUS_0260	MGA_457-LOCUS_4540	MGA_26-LOCUS_0260	MGA_426-LOCUS_4250	MGA_27-LOCUS_0270		MGA_25-LOCUS_0250	MGA_66-LOCUS_0650	MGA_100-LOCUS_1000	MGA_28-LOCUS_0280
ispU	lipid II biosynthesis	OG0000357	MGA_230-LOCUS_2300	MGA_256-LOCUS_2540	MGA_231-LOCUS_2310	MGA_221-LOCUS_2200	MGA_228-LOCUS_2280	MGA_101-LOCUS_1000	MGA_232-LOCUS_2310	MGA_273-LOCUS_2720	MGA_491-LOCUS_4900	MGA_237-LOCUS_2370					MGA_713-LOCUS_07120	MGA_134-LOCUS_1310	MGA_481-LOCUS_4000
murA	lipid II biosynthesis	OG0000399	MGA_377-LOCUS_3770	MGA_113-LOCUS_1110	MGA_371-LOCUS_3710	MGA_73-LOCUS_0720	MGA_377-LOCUS_3770	MGA_235-LOCUS_2340	MGA_374-LOCUS_3730	MGA_414-LOCUS_4130	MGA_343-LOCUS_3420	MGA_380-LOCUS_3800					MGA_134-LOCUS_01340
murB	lipid II biosynthesis	OG0000397	MGA_40-LOCUS_0400	MGA_443-LOCUS_4400	MGA_40-LOCUS_0400	MGA_412-LOCUS_4110	MGA_41-LOCUS_0410	MGA_449-LOCUS_4480	MGA_40-LOCUS_0390	MGA_80-LOCUS_0790	MGA_86-LOCUS_0860	MGA_42-LOCUS_0420					MGA_427-LOCUS_04270		MGA_95-LOCUS_0770
murC	lipid II biosynthesis	OG0000491	MGA_209-LOCUS_2090	MGA_278-LOCUS_2760	MGA_208-LOCUS_2080	MGA_243-LOCUS_2420	MGA_207-LOCUS_2070		MGA_209-LOCUS_2080								MGA_382-LOCUS_03820
murI	lipid II biosynthesis	OG0000492	MGA_534-LOCUS_5330	MGA_532-LOCUS_5280	MGA_536-LOCUS_5350	MGA_502-LOCUS_5010	MGA_541-LOCUS_5400		MGA_540-LOCUS_5380	MGA_577-LOCUS_5750	MGA_177-LOCUS_1770	MGA_551-LOCUS_5480					MGA_1118-LOCUS_11140
murD	lipid II biosynthesis	OG0000383	MGA_212-LOCUS_2120	MGA_275-LOCUS_2730	MGA_211-LOCUS_2110	MGA_240-LOCUS_2390	MGA_210-LOCUS_2100	MGA_83-LOCUS_0820	MGA_212-LOCUS_2110	MGA_254-LOCUS_2530	MGA_511-LOCUS_5100	MGA_216-LOCUS_2160					MGA_379-LOCUS_03790
murE	lipid II biosynthesis	OG0000424	MGA_215-LOCUS_2150	MGA_270-LOCUS_2680	MGA_215-LOCUS_2150	MGA_236-LOCUS_2350	MGA_213-LOCUS_2130			MGA_258-LOCUS_2570							MGA_377-LOCUS_03770		MGA_499-LOCUS_4120
alr	lipid II biosynthesis	OG0000787															MGA_754-LOCUS_07530
dadX	lipid II biosynthesis	OG0002928
metC	lipid II biosynthesis	OG0001467
glyA	lipid II biosynthesis	OG0000057	MGA_279-LOCUS_2790	MGA_207-LOCUS_2050	MGA_278-LOCUS_2780	MGA_170-LOCUS_1690	MGA_278-LOCUS_2780	MGA_145-LOCUS_1440	MGA_278-LOCUS_2770	MGA_320-LOCUS_3190	MGA_441-LOCUS_4400	MGA_285-LOCUS_2850	MGA_321-LOCUS_3210	MGA_168-LOCUS_1680	MGA_171-LOCUS_1710		MGA_314-LOCUS_03140	MGA_364-LOCUS_3500	MGA_424-LOCUS_3540
ddlA	lipid II biosynthesis	OG0002728
ddlB	lipid II biosynthesis	OG0000448		MGA_279-LOCUS_2770		MGA_244-LOCUS_2430	MGA_206-LOCUS_2060	MGA_78-LOCUS_0770	MGA_208-LOCUS_2070	MGA_248-LOCUS_2470	MGA_516-LOCUS_5150	MGA_211-LOCUS_2110					MGA_726-LOCUS_07250
murF	lipid II biosynthesis	OG0000561	MGA_214-LOCUS_2140	MGA_273-LOCUS_2710			MGA_212-LOCUS_2120										MGA_10-LOCUS_00100		MGA_501-LOCUS_4140
mraY	lipid II biosynthesis	OG0000395	MGA_213-LOCUS_2130	MGA_274-LOCUS_2720	MGA_212-LOCUS_2120	MGA_239-LOCUS_2380	MGA_211-LOCUS_2110	MGA_84-LOCUS_0830	MGA_213-LOCUS_2120	MGA_255-LOCUS_2540	MGA_510-LOCUS_5090	MGA_217-LOCUS_2170					MGA_378-LOCUS_03780		MGA_497-LOCUS_4110
murG	lipid II biosynthesis	OG0000381	MGA_210-LOCUS_2100	MGA_277-LOCUS_2750	MGA_209-LOCUS_2090	MGA_242-LOCUS_2410	MGA_208-LOCUS_2080	MGA_81-LOCUS_0800	MGA_210-LOCUS_2090	MGA_251-LOCUS_2500	MGA_513-LOCUS_5120	MGA_214-LOCUS_2140					MGA_381-LOCUS_03810		MGA_505-LOCUS_4170
murJ	lipid II biosynthesis	OG0000366	MGA_323-LOCUS_3230	MGA_165-LOCUS_1630	MGA_320-LOCUS_3200	MGA_126-LOCUS_1250	MGA_323-LOCUS_3230	MGA_186-LOCUS_1850	MGA_321-LOCUS_3200	MGA_362-LOCUS_3610	MGA_397-LOCUS_3960	MGA_327-LOCUS_3270		MGA_196-LOCUS_1960					MGA_359-LOCUS_2950
bacA	lipid II biosynthesis	OG0000506	MGA_57-LOCUS_0570	MGA_426-LOCUS_4230	MGA_55-LOCUS_0550	MGA_395-LOCUS_3940	MGA_58-LOCUS_0580		MGA_57-LOCUS_0560	MGA_97-LOCUS_0960	MGA_69-LOCUS_0690	MGA_59-LOCUS_0590					MGA_395-LOCUS_03950
pgpB	lipid II biosynthesis	OG0001431
ybjG	lipid II biosynthesis	OG0000813
mrcA	cell wall synthesis	OG0001849
mrcB	cell wall synthesis	OG0000502	MGA_193-LOCUS_1930		MGA_192-LOCUS_1920	MGA_258-LOCUS_2570	MGA_192-LOCUS_1920			MGA_233-LOCUS_2320	MGA_530-LOCUS_5290	MGA_197-LOCUS_1970					MGA_867-LOCUS_08660		MGA_514-LOCUS_4230
mtgA	cell wall synthesis	OG0001708
mrdA	cell wall synthesis	OG0000653															MGA_1064-LOCUS_10600
ftsI	cell wall synthesis	OG0000384	MGA_216-LOCUS_2160	MGA_269-LOCUS_2670	MGA_216-LOCUS_2160	MGA_235-LOCUS_2340	MGA_214-LOCUS_2140	MGA_89-LOCUS_0880	MGA_218-LOCUS_2170	MGA_259-LOCUS_2580	MGA_505-LOCUS_5040	MGA_223-LOCUS_2230					MGA_376-LOCUS_03760
mrdB	cell wall synthesis	OG0000706
ftsW	cell wall synthesis	OG0000382	MGA_211-LOCUS_2110	MGA_276-LOCUS_2740	MGA_210-LOCUS_2100	MGA_241-LOCUS_2400	MGA_209-LOCUS_2090	MGA_82-LOCUS_0810	MGA_211-LOCUS_2100	MGA_252-LOCUS_2510	MGA_512-LOCUS_5110	MGA_215-LOCUS_2150					MGA_1063-LOCUS_10590	MGA_380-LOCUS_03800
dacD	cell wall synthesis	OG0007438
ldtE	cell wall synthesis	OG0007387
ldtD	cell wall synthesis	OG0001273
ldtA	cell wall synthesis	OG0009768
ldtB	cell wall synthesis	OG0009669
ldtC	cell wall synthesis	OG0002918
lpp	cell wall synthesis	OG0001160
lpoA	cell wall synthesis	OG0001063
pbpC	cell wall synthesis	OG0001698
lpoB	cell wall synthesis	OG0000614	MGA_349-LOCUS_3490			MGA_100-LOCUS_0990	MGA_348-LOCUS_3480				MGA_372-LOCUS_3710	MGA_352-LOCUS_3520
lpoB	cell wall synthesis	OG0000711
dacA/dacC	cell wall synthesis	OG0000684
amiA	cell wall remodeling	OG0003281
amiB	cell wall remodeling	OG0000522	MGA_554-LOCUS_5530	MGA_512-LOCUS_5080	MGA_556-LOCUS_5550	MGA_482-LOCUS_4810		MGA_389-LOCUS_3880	MGA_558-LOCUS_5560	MGA_8-LOCUS_0070	MGA_157-LOCUS_1570	MGA_571-LOCUS_5680
amiC	cell wall remodeling	OG0001842
amiD	cell wall remodeling	OG0002113															MGA_992-LOCUS_09880
slt	cell wall remodeling	OG0001869
mltA	cell wall remodeling	OG0000545	MGA_443-LOCUS_4430		MGA_444-LOCUS_4440	MGA_4-LOCUS_0030	MGA_447-LOCUS_4470				MGA_274-LOCUS_2730
mltB	cell wall remodeling	OG0001598
mltC	cell wall remodeling	OG0000981
mltD	cell wall remodeling	OG0001383
emtA	cell wall remodeling	OG0000552	MGA_255-LOCUS_2550	MGA_231-LOCUS_2290	MGA_255-LOCUS_2550			MGA_126-LOCUS_1250	MGA_256-LOCUS_2550	MGA_297-LOCUS_2960	MGA_466-LOCUS_4650	MGA_261-LOCUS_2610
mltF	cell wall remodeling	OG0000801
mltG	cell wall remodeling	OG0001280															MGA_365-LOCUS_03650
rlpA	cell wall remodeling	OG0002108
mepA	cell wall remodeling	OG0001172
mepS	cell wall remodeling	OG0001824
mepM	cell wall remodeling	OG0000535				MGA_137-LOCUS_1360	MGA_312-LOCUS_3120	MGA_175-LOCUS_1740	MGA_310-LOCUS_3090	MGA_351-LOCUS_3500	MGA_408-LOCUS_4070	MGA_316-LOCUS_3160
mepH	cell wall remodeling	OG0001158
ampH	cell wall remodeling	OG0001776
mepK	cell wall remodeling	OG0001141
envC	cell wall remodeling	OG0001073
dacB	cell wall remodeling	OG0001602
yfeW	cell wall remodeling	OG0003278
pbpG	cell wall remodeling	OG0002167
nlpD/actS	cell wall remodeling	OG0000577										MGA_411-LOCUS_4100
nlpD/actS	cell wall remodeling	OG0000584	MGA_404-LOCUS_4040	MGA_86-LOCUS_0840	MGA_400-LOCUS_4000	MGA_43-LOCUS_0420	MGA_408-LOCUS_4080	MGA_260-LOCUS_2590	MGA_403-LOCUS_4020	MGA_443-LOCUS_4420
ampG	peptidoglycan recycling	OG0001128
mppA	peptidoglycan recycling	OG0002960
oppB	peptidoglycan recycling	OG0002128
oppC	peptidoglycan recycling	OG0001802
oppD	peptidoglycan recycling	OG0001429
oppF	peptidoglycan recycling	OG0001803
ampD	peptidoglycan recycling	OG0002676
nagZ	peptidoglycan recycling	OG0001281
ldcA	peptidoglycan recycling	OG0002929
mpl	peptidoglycan recycling	OG0001620
anmK	peptidoglycan recycling	OG0001580
murP	peptidoglycan recycling	OG0003277
murQ	peptidoglycan recycling	OG0000843
nagK	peptidoglycan recycling	OG0002919
nagA	peptidoglycan recycling	OG0001406
nagB	peptidoglycan recycling	OG0001011
minC	cell division	OG0000295	MGA_319-LOCUS_3190	MGA_168-LOCUS_1660	MGA_317-LOCUS_3170	MGA_129-LOCUS_1280	MGA_320-LOCUS_3200	MGA_183-LOCUS_1820	MGA_318-LOCUS_3170	MGA_359-LOCUS_3580	MGA_400-LOCUS_3990	MGA_324-LOCUS_3240	MGA_353-LOCUS_3530		MGA_199-LOCUS_1990
minD	cell division	OG0000245	MGA_318-LOCUS_3180	MGA_169-LOCUS_1670	MGA_316-LOCUS_3160	MGA_130-LOCUS_1290	MGA_319-LOCUS_3190	MGA_182-LOCUS_1810	MGA_317-LOCUS_3160	MGA_358-LOCUS_3570	MGA_401-LOCUS_4000	MGA_323-LOCUS_3230	MGA_352-LOCUS_3520		MGA_198-LOCUS_1980	MGA_544-LOCUS_4520
minE	cell division	OG0000294	MGA_317-LOCUS_3170	MGA_170-LOCUS_1680	MGA_315-LOCUS_3150	MGA_131-LOCUS_1300	MGA_318-LOCUS_3180	MGA_181-LOCUS_1800	MGA_316-LOCUS_3150	MGA_357-LOCUS_3560	MGA_402-LOCUS_4010	MGA_322-LOCUS_3220	MGA_351-LOCUS_3510		MGA_197-LOCUS_1970
ftsZ	cell division	OG0000156	MGA_205-LOCUS_2050	MGA_281-LOCUS_2790	MGA_204-LOCUS_2040	MGA_246-LOCUS_2450	MGA_204-LOCUS_2040	MGA_76-LOCUS_0750	MGA_206-LOCUS_2050	MGA_246-LOCUS_2450	MGA_518-LOCUS_5170	MGA_209-LOCUS_2090	MGA_391-LOCUS_3910		MGA_130-LOCUS_1300	MGA_299-LOCUS_2680	MGA_385-LOCUS_03850
ftsA	cell division	OG0000199	MGA_206-LOCUS_2060	MGA_280-LOCUS_2780	MGA_205-LOCUS_2050	MGA_245-LOCUS_2440	MGA_205-LOCUS_2050	MGA_77-LOCUS_0760	MGA_207-LOCUS_2060	MGA_247-LOCUS_2460	MGA_517-LOCUS_5160	MGA_210-LOCUS_2100	MGA_390-LOCUS_3900		MGA_131-LOCUS_1310		MGA_384-LOCUS_03840
zipA	cell division	OG0001173
ftsE	cell division	OG0001330
ftsX	cell division	OG0001070
ftsQ	cell division	OG0000683
ftsN	cell division	OG0000994
ftsK	cell division	OG0000623															MGA_318-LOCUS_03180
ftsP	cell division	OG0002205
zapA	cell division	OG0000661													MGA_246-LOCUS_2460
zapC	cell division	OG0001275
zapD	cell division	OG0001119
zapB	cell division	OG0000807													MGA_353-LOCUS_3530
sulA	cell division	OG0001278
mreB	cell division	OG0000654															MGA_1067-LOCUS_10630
mreC	cell division	OG0000835
mreD	cell division	OG0000906
rodZ	cell division	OG0001056
ftsL	cell division	OG0000557	MGA_217-LOCUS_2170	MGA_268-LOCUS_2660	MGA_217-LOCUS_2170	MGA_234-LOCUS_2330	MGA_215-LOCUS_2150	MGA_90-LOCUS_0890	MGA_219-LOCUS_2180	MGA_260-LOCUS_2590	MGA_504-LOCUS_5030	MGA_224-LOCUS_2240
ftsL	cell division	OG0000665
ftsB	cell division	OG0000569	MGA_407-LOCUS_4070	MGA_83-LOCUS_0810	MGA_403-LOCUS_4030	MGA_40-LOCUS_0390	MGA_411-LOCUS_4110	MGA_261-LOCUS_2600	MGA_406-LOCUS_4050	MGA_446-LOCUS_4450
ftsB	cell division	OG0000667
fliF	flagellar basal body	OG0000363	MGA_65-LOCUS_0650	MGA_418-LOCUS_4150	MGA_63-LOCUS_0630	MGA_387-LOCUS_3860	MGA_66-LOCUS_0660	MGA_470-LOCUS_4690	MGA_66-LOCUS_0650	MGA_105-LOCUS_1040	MGA_61-LOCUS_0610	MGA_67-LOCUS_0670			MGA_38-LOCUS_0380	MGA_228-LOCUS_2080	MGA_229-LOCUS_2090	MGA_231-LOCUS_2110
flgI	flagellar basal body	OG0000430	MGA_334-LOCUS_3340	MGA_154-LOCUS_1520	MGA_331-LOCUS_3310	MGA_115-LOCUS_1140	MGA_334-LOCUS_3340	MGA_197-LOCUS_1960	MGA_332-LOCUS_3310	MGA_373-LOCUS_3720	MGA_386-LOCUS_3850	MGA_338-LOCUS_3380			MGA_204-LOCUS_2040			MGA_273-LOCUS_2630	MGA_366-LOCUS_3010
flgH	flagellar basal body	OG0000445	MGA_333-LOCUS_3330	MGA_155-LOCUS_1530	MGA_330-LOCUS_3300	MGA_116-LOCUS_1150	MGA_333-LOCUS_3330	MGA_196-LOCUS_1950	MGA_331-LOCUS_3300	MGA_372-LOCUS_3710	MGA_387-LOCUS_3860	MGA_337-LOCUS_3370						MGA_274-LOCUS_2640	MGA_367-LOCUS_3020
fliE	flagellar basal body	OG0000463	MGA_64-LOCUS_0640	MGA_419-LOCUS_4160	MGA_62-LOCUS_0620	MGA_388-LOCUS_3870	MGA_65-LOCUS_0650	MGA_469-LOCUS_4680	MGA_65-LOCUS_0640	MGA_104-LOCUS_1030	MGA_62-LOCUS_0620	MGA_66-LOCUS_0660				MGA_224-LOCUS_2040		MGA_183-LOCUS_1780
flgB	flagellar basal body	OG0000444		MGA_161-LOCUS_1590	MGA_324-LOCUS_3240	MGA_122-LOCUS_1210	MGA_327-LOCUS_3270	MGA_190-LOCUS_1890	MGA_325-LOCUS_3240	MGA_366-LOCUS_3650	MGA_393-LOCUS_3920	MGA_331-LOCUS_3310						MGA_280-LOCUS_2700	MGA_361-LOCUS_2960
flgC	flagellar basal body	OG0000456	MGA_328-LOCUS_3280	MGA_160-LOCUS_1580	MGA_325-LOCUS_3250	MGA_121-LOCUS_1200	MGA_328-LOCUS_3280	MGA_191-LOCUS_1900	MGA_326-LOCUS_3250	MGA_367-LOCUS_3660	MGA_392-LOCUS_3910	MGA_332-LOCUS_3320						MGA_279-LOCUS_2690
flgF	flagellar basal body	OG0000474	MGA_331-LOCUS_3310	MGA_157-LOCUS_1550	MGA_328-LOCUS_3280	MGA_118-LOCUS_1170	MGA_331-LOCUS_3310	MGA_194-LOCUS_1930	MGA_329-LOCUS_3280	MGA_370-LOCUS_3690	MGA_389-LOCUS_3880	MGA_335-LOCUS_3350						MGA_276-LOCUS_2660
flgG	flagellar basal body	OG0000457	MGA_332-LOCUS_3320	MGA_156-LOCUS_1540	MGA_329-LOCUS_3290	MGA_117-LOCUS_1160	MGA_332-LOCUS_3320	MGA_195-LOCUS_1940	MGA_330-LOCUS_3290	MGA_371-LOCUS_3700	MGA_388-LOCUS_3870	MGA_336-LOCUS_3360						MGA_275-LOCUS_2650	MGA_368-LOCUS_3030
flgD	flagellar basal body	OG0000486	MGA_329-LOCUS_3290	MGA_159-LOCUS_1570	MGA_326-LOCUS_3260	MGA_120-LOCUS_1190	MGA_329-LOCUS_3290	MGA_192-LOCUS_1910	MGA_327-LOCUS_3260	MGA_368-LOCUS_3670	MGA_391-LOCUS_3900	MGA_333-LOCUS_3330						MGA_278-LOCUS_2680	MGA_374-LOCUS_3090
flgE	flagellar basal body	OG0000518	MGA_330-LOCUS_3300	MGA_158-LOCUS_1560	MGA_327-LOCUS_3270	MGA_119-LOCUS_1180	MGA_330-LOCUS_3300	MGA_193-LOCUS_1920	MGA_328-LOCUS_3270	MGA_369-LOCUS_3680	MGA_390-LOCUS_3890	MGA_334-LOCUS_3340						MGA_277-LOCUS_2670	MGA_370-LOCUS_3050
flgK	flagellar basal body	OG0000541	MGA_336-LOCUS_3360	MGA_152-LOCUS_1500	MGA_333-LOCUS_3330	MGA_113-LOCUS_1120	MGA_336-LOCUS_3360	MGA_199-LOCUS_1980	MGA_334-LOCUS_3330	MGA_375-LOCUS_3740	MGA_384-LOCUS_3830	MGA_340-LOCUS_3400
flgL	flagellar basal body	OG0001796
fliC	flagellar basal body	OG0001447
fliD	flagellar basal body	OG0002155
flhA	flagellar basal body	OG0000352	MGA_235-LOCUS_2350	MGA_250-LOCUS_2480	MGA_237-LOCUS_2370	MGA_215-LOCUS_2140	MGA_234-LOCUS_2340	MGA_107-LOCUS_1060	MGA_238-LOCUS_2370	MGA_279-LOCUS_2780	MGA_485-LOCUS_4840	MGA_243-LOCUS_2430			MGA_147-LOCUS_1470			MGA_141-LOCUS_1380	MGA_473-LOCUS_3940
flhB	flagellar basal body	OG0000351	MGA_234-LOCUS_2340	MGA_251-LOCUS_2490	MGA_236-LOCUS_2360	MGA_216-LOCUS_2150	MGA_233-LOCUS_2330	MGA_106-LOCUS_1050	MGA_237-LOCUS_2360	MGA_278-LOCUS_2770	MGA_486-LOCUS_4850	MGA_242-LOCUS_2420			MGA_145-LOCUS_1450			MGA_140-LOCUS_1370	MGA_476-LOCUS_3960
fliO	flagellar basal body	OG0002075
fliP	flagellar basal body	OG0000406	MGA_74-LOCUS_0740	MGA_410-LOCUS_4070	MGA_71-LOCUS_0710	MGA_379-LOCUS_3780	MGA_74-LOCUS_0740	MGA_479-LOCUS_4780	MGA_74-LOCUS_0730	MGA_114-LOCUS_1130	MGA_53-LOCUS_0530	MGA_75-LOCUS_0750			MGA_45-LOCUS_0450				MGA_644-LOCUS_5350
fliQ	flagellar basal body	OG0000370	MGA_75-LOCUS_0750	MGA_409-LOCUS_4060	MGA_72-LOCUS_0720	MGA_378-LOCUS_3770	MGA_75-LOCUS_0750	MGA_480-LOCUS_4790	MGA_75-LOCUS_0740	MGA_115-LOCUS_1140	MGA_52-LOCUS_0520	MGA_77-LOCUS_0770			MGA_46-LOCUS_0460	MGA_205-LOCUS_1870	MGA_547-LOCUS_4530		MGA_506-LOCUS_4710
fliR	flagellar basal body	OG0000371	MGA_76-LOCUS_0760	MGA_408-LOCUS_4050	MGA_73-LOCUS_0730	MGA_377-LOCUS_3760	MGA_76-LOCUS_0760	MGA_481-LOCUS_4800	MGA_76-LOCUS_0750	MGA_116-LOCUS_1150	MGA_51-LOCUS_0510	MGA_78-LOCUS_0780			MGA_47-LOCUS_0470	MGA_204-LOCUS_1860		MGA_505-LOCUS_4700	MGA_648-LOCUS_5390
fliH	flagellar basal body	OG0000405	MGA_67-LOCUS_0670	MGA_416-LOCUS_4130	MGA_65-LOCUS_0650	MGA_385-LOCUS_3840	MGA_68-LOCUS_0680	MGA_472-LOCUS_4710	MGA_68-LOCUS_0670	MGA_107-LOCUS_1060	MGA_59-LOCUS_0590	MGA_69-LOCUS_0690			MGA_40-LOCUS_0400	MGA_235-LOCUS_2150	MGA_236-LOCUS_2160		MGA_180-LOCUS_1750
fliI	flagellar basal body	OG0000410	MGA_68-LOCUS_0680	MGA_415-LOCUS_4120	MGA_66-LOCUS_0660	MGA_384-LOCUS_3830	MGA_69-LOCUS_0690	MGA_473-LOCUS_4720	MGA_69-LOCUS_0680	MGA_108-LOCUS_1070	MGA_58-LOCUS_0580	MGA_70-LOCUS_0700			MGA_41-LOCUS_0410			MGA_179-LOCUS_1740
flgJ	flagellar basal body	OG0000466	MGA_335-LOCUS_3350	MGA_153-LOCUS_1510	MGA_332-LOCUS_3320	MGA_114-LOCUS_1130	MGA_335-LOCUS_3350	MGA_198-LOCUS_1970	MGA_333-LOCUS_3320	MGA_374-LOCUS_3730	MGA_385-LOCUS_3840	MGA_339-LOCUS_3390						MGA_272-LOCUS_2620	MGA_365-LOCUS_3000
fliG	flagellar basal body	OG0000401	MGA_66-LOCUS_0660	MGA_417-LOCUS_4140	MGA_64-LOCUS_0640	MGA_386-LOCUS_3850	MGA_67-LOCUS_0670	MGA_471-LOCUS_4700	MGA_67-LOCUS_0660	MGA_106-LOCUS_1050	MGA_60-LOCUS_0600	MGA_68-LOCUS_0680			MGA_39-LOCUS_0390	MGA_233-LOCUS_2130		MGA_181-LOCUS_1760	MGA_670-LOCUS_5570
motA	flagellar basal body	OG0001816
motB	flagellar basal body	OG0001445
flgA	flagellar basal body	OG0000512	MGA_326-LOCUS_3260	MGA_162-LOCUS_1600	MGA_323-LOCUS_3230	MGA_123-LOCUS_1220	MGA_326-LOCUS_3260	MGA_189-LOCUS_1880	MGA_324-LOCUS_3230	MGA_365-LOCUS_3640	MGA_394-LOCUS_3930	MGA_330-LOCUS_3300
cheY	flagellar basal body	OG0002152															MGA_230-LOCUS_02300
fliA	flagellar basal body	OG0001818
fliK	flagellar basal body	OG0000948	MGA_71-LOCUS_0710		MGA_68-LOCUS_0680	MGA_381-LOCUS_3800	MGA_72-LOCUS_0720	MGA_476-LOCUS_4750
fliK	flagellar basal body	OG0003134
fliJ	flagellar basal body	OG0000595	MGA_69-LOCUS_0690	MGA_414-LOCUS_4110	MGA_67-LOCUS_0670	MGA_383-LOCUS_3820	MGA_70-LOCUS_0700	MGA_474-LOCUS_4730											MGA_663-LOCUS_5520
fliJ	flagellar basal body	OG0001761
fliM	flagellar basal body	OG0000537	MGA_72-LOCUS_0720	MGA_412-LOCUS_4090	MGA_69-LOCUS_0690	MGA_380-LOCUS_3790	MGA_73-LOCUS_0730	MGA_477-LOCUS_4760	MGA_72-LOCUS_0710	MGA_112-LOCUS_1110	MGA_55-LOCUS_0550	MGA_73-LOCUS_0730				MGA_550-LOCUS_4560
fliM	flagellar basal body	OG0001819
fliN	flagellar basal body	OG0000546						MGA_478-LOCUS_4770	MGA_73-LOCUS_0720	MGA_113-LOCUS_1120	MGA_54-LOCUS_0540	MGA_74-LOCUS_0740			MGA_44-LOCUS_0440	MGA_208-LOCUS_1900	MGA_549-LOCUS_4550		MGA_174-LOCUS_1690
fliN	flagellar basal body	OG0000680	MGA_73-LOCUS_0730	MGA_411-LOCUS_4080	MGA_70-LOCUS_0700
flgN	flagellar basal body	OG0000566	MGA_325-LOCUS_3250		MGA_322-LOCUS_3220	MGA_124-LOCUS_1230	MGA_325-LOCUS_3250		MGA_323-LOCUS_3220	MGA_364-LOCUS_3630	MGA_395-LOCUS_3940	MGA_329-LOCUS_3290
flgN	flagellar basal body	OG0002122
Orthogroups for which no loci are indicated for any taxa were excluded from the final analysis (Figure 3) and were included here for the sake of completeness
