# Supplementary material for: Elucidation of host and symbiont contributions to peptidoglycan metabolism based on comparative genomics of eight aphid subfamilies and their Buchnera
Source: PLoS Genet. 2022 May 6;18(5):e1010195. doi: 10.1371/journal.pgen.1010195 (PMC9116674; doi:10.1371/journal.pgen.1010195)
Supplement: S9 Table — (XLSX) [file pgen.1010195.s009.xlsx]

## Sheet: S9_Table
S9 Table
Area	Mean	Min	Max	Ch	Condition
6.338	330.229	199	451	AF488	none.ELA
5.095	330.648	174	516	AF488	none.ELA
6.097	238.466	136	378	AF488	none.ELA
3.519	218.791	152	296	AF488	none.ELA
3.904	237.516	155	339	AF488	none.ELA
5.89	268.626	162	374	AF488	none.ELA
6.709	292.443	164	428	AF488	none.ELA
7.613	297.834	189	423	AF488	none.ELA
5.86	368.234	187	672	AF488	none.ELA
8.382	320.189	175	449	AF488	none.ELA
5.619	335.735	203	474	AF488	none.ELA
5.598	353.861	193	525	AF488	none.ELA
5.404	291.754	173	393	AF488	none.ELA
5.636	265.918	173	370	AF488	none.ELA
5.471	273.382	160	412	AF488	none.ELA
2.746	225.403	151	738	AF488	none.ELA
4.5	243.622	163	331	AF488	none.ELA
4.512	231.357	154	342	AF488	none.ELA
7.956	202.183	139	561	AF488	none.ELA
7.728	196.236	136	269	AF488	none.ELA
3.946	177.935	126	386	AF488	none.ELA
4.622	204.076	137	1734	AF488	none.ELA
5.074	230.831	152	329	AF488	none.ELA
5.776	282.801	155	422	AF488	none.ELA
6.092	229.38	147	294	AF488	none.ELA
4.44	150.63	91	208	AF488	none.ELA
5.471	193.599	122	284	AF488	none.ELA
6.338	520.058	210	1084	DAPI	none.ELA
5.095	495.227	170	1243	DAPI	none.ELA
6.097	457.796	166	1232	DAPI	none.ELA
3.519	412.94	146	890	DAPI	none.ELA
3.904	385.893	198	555	DAPI	none.ELA
5.89	304.932	172	506	DAPI	none.ELA
6.709	615.701	199	1537	DAPI	none.ELA
7.613	894.77	240	2035	DAPI	none.ELA
5.86	368.275	185	676	DAPI	none.ELA
8.382	648.827	206	1403	DAPI	none.ELA
5.619	755.833	252	1465	DAPI	none.ELA
5.598	880.131	277	1826	DAPI	none.ELA
5.404	850.711	219	1943	DAPI	none.ELA
5.636	715.077	252	1371	DAPI	none.ELA
5.471	526.805	187	952	DAPI	none.ELA
2.746	314.288	160	677	DAPI	none.ELA
4.5	842.41	225	1719	DAPI	none.ELA
4.512	516.31	212	1145	DAPI	none.ELA
7.956	488.803	186	993	DAPI	none.ELA
7.728	520.729	184	954	DAPI	none.ELA
3.946	575.231	222	1118	DAPI	none.ELA
4.622	387.818	179	1869	DAPI	none.ELA
5.074	383.112	163	703	DAPI	none.ELA
5.776	752.326	200	1626	DAPI	none.ELA
6.092	345.531	201	494	DAPI	none.ELA
4.44	559.23	200	1307	DAPI	none.ELA
5.471	583.181	170	1102	DAPI	none.ELA
6.338	2125.5	889	4506	WGA640	none.ELA
5.095	2513.56	1089	5151	WGA640	none.ELA
6.097	1853.24	931	3929	WGA640	none.ELA
3.519	1968.74	1039	4778	WGA640	none.ELA
3.904	1970.84	869	3502	WGA640	none.ELA
5.89	2330.43	1023	6162	WGA640	none.ELA
6.709	4545.21	1521	8116	WGA640	none.ELA
7.613	3146.78	1168	7986	WGA640	none.ELA
5.86	2343.16	1153	3964	WGA640	none.ELA
8.382	4049.29	1544	7754	WGA640	none.ELA
5.619	3230.55	1622	11151	WGA640	none.ELA
5.598	3918.01	1634	12964	WGA640	none.ELA
5.404	4265.34	1481	7174	WGA640	none.ELA
5.636	1964	1206	3031	WGA640	none.ELA
5.471	8227.75	2340	14451	WGA640	none.ELA
2.746	3328.43	1185	8615	WGA640	none.ELA
4.5	3151.68	1095	4651	WGA640	none.ELA
4.512	3076.75	1171	5977	WGA640	none.ELA
7.956	1769.27	876	2881	WGA640	none.ELA
7.728	2443.26	1048	6208	WGA640	none.ELA
3.946	1720.81	805	2556	WGA640	none.ELA
4.622	4929.47	1352	14404	WGA640	none.ELA
5.074	6188.81	2212	11235	WGA640	none.ELA
5.776	1833.47	821	5369	WGA640	none.ELA
6.092	6286.44	1779	10094	WGA640	none.ELA
4.44	1531.59	866	2498	WGA640	none.ELA
5.471	2166.45	780	3328	WGA640	none.ELA
5.974	452.26	199	711	AF488	none.ELA
5.573	293.373	189	557	AF488	none.ELA
7.542	256.878	159	506	AF488	none.ELA
6.287	270.241	148	535	AF488	none.ELA
4.918	319.527	191	687	AF488	none.ELA
7.275	268.802	172	382	AF488	none.ELA
4.973	237.477	157	414	AF488	none.ELA
7.867	260.966	171	361	AF488	none.ELA
4.694	440.693	186	644	AF488	none.ELA
3.469	423.828	221	612	AF488	none.ELA
4.973	249.72	155	475	AF488	none.ELA
3.498	240.029	158	475	AF488	none.ELA
11.733	219.151	134	424	AF488	none.ELA
5.771	190.506	135	308	AF488	none.ELA
5.357	213.34	146	307	AF488	none.ELA
6.059	236.033	142	3231	AF488	none.ELA
6.312	184.577	127	1381	AF488	none.ELA
4.96	274.678	169	387	AF488	none.ELA
5.974	634.269	210	1699	DAPI	none.ELA
5.573	665.28	204	1812	DAPI	none.ELA
7.542	844.091	235	1794	DAPI	none.ELA
6.287	988.242	211	2544	DAPI	none.ELA
4.918	877.841	273	2139	DAPI	none.ELA
7.275	692.788	209	1879	DAPI	none.ELA
4.973	364.882	172	610	DAPI	none.ELA
7.867	668.157	211	1638	DAPI	none.ELA
4.694	607.663	206	1212	DAPI	none.ELA
3.469	666.599	223	1185	DAPI	none.ELA
4.973	467.808	193	863	DAPI	none.ELA
3.498	388.162	178	797	DAPI	none.ELA
11.733	668.458	170	1886	DAPI	none.ELA
5.771	678.351	211	1532	DAPI	none.ELA
5.357	505.412	178	855	DAPI	none.ELA
6.059	500.232	189	3195	DAPI	none.ELA
6.312	333.817	156	1662	DAPI	none.ELA
4.96	431.75	187	804	DAPI	none.ELA
5.974	3711.78	1116	7724	WGA640	none.ELA
5.573	2869.78	1171	6144	WGA640	none.ELA
7.542	4008.68	1532	7206	WGA640	none.ELA
6.287	2713.94	1092	4113	WGA640	none.ELA
4.918	3945.21	2083	6244	WGA640	none.ELA
7.275	2364.49	735	5481	WGA640	none.ELA
4.973	1274.2	769	2021	WGA640	none.ELA
7.867	2193.02	768	2939	WGA640	none.ELA
4.694	3282.16	1186	8850	WGA640	none.ELA
3.469	2559.9	938	8155	WGA640	none.ELA
4.973	2660.86	806	7374	WGA640	none.ELA
3.498	2749.77	1018	7374	WGA640	none.ELA
11.733	2827.52	995	4591	WGA640	none.ELA
5.771	1900.4	875	3573	WGA640	none.ELA
5.357	1995.31	874	4239	WGA640	none.ELA
6.059	2332.96	1023	4704	WGA640	none.ELA
6.312	1305.35	520	2093	WGA640	none.ELA
4.96	2886.94	864	6354	WGA640	none.ELA
4.926	183.204	129	244	AF488	none.ELA
3.95	194.848	130	274	AF488	none.ELA
4.529	239.475	165	326	AF488	none.ELA
5.514	236.516	148	342	AF488	none.ELA
3.186	212.895	144	374	AF488	none.ELA
2.235	291.635	179	372	AF488	none.ELA
2.59	294.91	194	384	AF488	none.ELA
6.502	293.339	171	383	AF488	none.ELA
6.266	286.488	192	408	AF488	none.ELA
3.904	277.098	183	359	AF488	none.ELA
6.185	467.776	236	692	AF488	none.ELA
5.873	254.028	170	563	AF488	none.ELA
7.453	255.38	168	348	AF488	none.ELA
7.09	292.791	180	412	AF488	none.ELA
5.826	289.722	188	468	AF488	none.ELA
6.211	326.87	165	566	AF488	none.ELA
6.777	289.458	154	627	AF488	none.ELA
4.859	277.383	176	368	AF488	none.ELA
5.057	278.82	174	370	AF488	none.ELA
8.243	314.971	185	429	AF488	none.ELA
8.374	307.579	185	422	AF488	none.ELA
4.66	313.267	209	418	AF488	none.ELA
10.33	415.014	205	707	AF488	none.ELA
7.808	306.394	150	464	AF488	none.ELA
3.997	202.55	138	293	AF488	none.ELA
4.394	202.982	130	309	AF488	none.ELA
6.016	285.251	159	450	AF488	none.ELA
6.709	263.639	157	756	AF488	none.ELA
9.895	302.543	154	416	AF488	none.ELA
6.414	347.596	156	1148	AF488	none.ELA
3.811	239.149	166	326	AF488	none.ELA
4.926	504.69	188	1160	DAPI	none.ELA
3.95	365.89	181	561	DAPI	none.ELA
4.529	578.585	206	1191	DAPI	none.ELA
5.514	601.485	161	1257	DAPI	none.ELA
3.186	265.118	167	419	DAPI	none.ELA
2.235	879.868	290	1440	DAPI	none.ELA
2.59	891.56	327	1440	DAPI	none.ELA
6.502	1048.51	303	1769	DAPI	none.ELA
6.266	701.592	223	1545	DAPI	none.ELA
3.904	616.792	216	1178	DAPI	none.ELA
6.185	611.829	206	1348	DAPI	none.ELA
5.873	373.068	175	571	DAPI	none.ELA
7.453	570.625	164	1391	DAPI	none.ELA
7.09	971.862	281	2138	DAPI	none.ELA
5.826	466.135	197	997	DAPI	none.ELA
6.211	496.05	185	1126	DAPI	none.ELA
6.777	410.641	162	897	DAPI	none.ELA
4.859	418.115	186	717	DAPI	none.ELA
5.057	472.854	226	775	DAPI	none.ELA
8.243	1039.66	240	2526	DAPI	none.ELA
8.374	628.74	257	1296	DAPI	none.ELA
4.66	709.782	208	1494	DAPI	none.ELA
10.33	515.464	179	1408	DAPI	none.ELA
7.808	1186.09	290	2741	DAPI	none.ELA
3.997	675.06	248	1130	DAPI	none.ELA
4.394	650.256	234	1130	DAPI	none.ELA
6.016	411.241	180	777	DAPI	none.ELA
6.709	749.875	212	1954	DAPI	none.ELA
9.895	744.55	209	1433	DAPI	none.ELA
6.414	420.399	155	1187	DAPI	none.ELA
3.811	388.16	153	598	DAPI	none.ELA
4.926	1502.08	796	2379	WGA640	none.ELA
3.95	2309.6	972	4561	WGA640	none.ELA
4.529	2510.18	853	10217	WGA640	none.ELA
5.514	2531.45	836	10217	WGA640	none.ELA
3.186	2221.97	918	4289	WGA640	none.ELA
2.235	2589.84	1111	4182	WGA640	none.ELA
2.59	2798.47	1438	5209	WGA640	none.ELA
6.502	5725.05	1557	12792	WGA640	none.ELA
6.266	7060.1	1487	14053	WGA640	none.ELA
3.904	2479.72	1081	3508	WGA640	none.ELA
6.185	3861.67	1268	6460	WGA640	none.ELA
5.873	1472.5	813	2534	WGA640	none.ELA
7.453	1810.1	796	3401	WGA640	none.ELA
7.09	4043.68	1910	6511	WGA640	none.ELA
5.826	2490.44	1116	5124	WGA640	none.ELA
6.211	2445.82	1168	3806	WGA640	none.ELA
6.777	2350.35	1069	3982	WGA640	none.ELA
4.859	7207.3	1817	16257	WGA640	none.ELA
5.057	1463.64	812	2526	WGA640	none.ELA
8.243	3780.03	1040	6648	WGA640	none.ELA
8.374	3173.76	1289	6488	WGA640	none.ELA
4.66	2621.63	1201	4001	WGA640	none.ELA
10.33	2111.5	830	3978	WGA640	none.ELA
7.808	4162.76	1534	8320	WGA640	none.ELA
3.997	2798.79	1281	5914	WGA640	none.ELA
4.394	2469.41	944	5068	WGA640	none.ELA
6.016	3691.91	1526	8735	WGA640	none.ELA
6.709	2899.15	834	5597	WGA640	none.ELA
9.895	4142.01	1207	11287	WGA640	none.ELA
6.414	3326.69	958	5086	WGA640	none.ELA
3.811	2475.83	1227	10446	WGA640	none.ELA
7.33	643.7	251	1021	AF488	none.EDA
6.485	283.903	148	439	AF488	none.EDA
4.876	429.692	186	672	AF488	none.EDA
5.64	918.683	300	1435	AF488	none.EDA
3.756	731.294	330	991	AF488	none.EDA
3.46	256.645	141	382	AF488	none.EDA
5.915	343.302	173	531	AF488	none.EDA
3.587	838.767	329	1407	AF488	none.EDA
6.054	574.424	195	907	AF488	none.EDA
7.33	540.264	222	1180	DAPI	none.EDA
6.485	577.296	192	1421	DAPI	none.EDA
4.876	404.459	165	882	DAPI	none.EDA
5.64	299.276	170	603	DAPI	none.EDA
3.756	404.749	173	686	DAPI	none.EDA
3.46	770.542	249	1406	DAPI	none.EDA
5.915	683.151	224	1500	DAPI	none.EDA
3.587	456.499	171	970	DAPI	none.EDA
6.054	514.946	206	1322	DAPI	none.EDA
7.33	3105.48	1066	5819	WGA640	none.EDA
6.485	2533.74	859	3845	WGA640	none.EDA
4.876	2769.38	1063	4195	WGA640	none.EDA
5.64	1714.72	725	2403	WGA640	none.EDA
3.756	2303.2	1106	3256	WGA640	none.EDA
3.46	1106.98	577	1666	WGA640	none.EDA
5.915	1855.04	746	3537	WGA640	none.EDA
3.587	2437.65	939	5510	WGA640	none.EDA
6.054	2627.98	837	4212	WGA640	none.EDA
4.58	366.898	157	544	AF488	none.EDA
5.121	504.841	215	2461	AF488	none.EDA
4.052	681.429	227	1218	AF488	none.EDA
5.336	590.905	213	916	AF488	none.EDA
5.961	755.334	248	1269	AF488	none.EDA
7.998	370.75	169	545	AF488	none.EDA
9.134	445.526	157	742	AF488	none.EDA
3.722	523.56	232	771	AF488	none.EDA
6.211	1297.31	405	2281	AF488	none.EDA
5.146	898.392	300	1413	AF488	none.EDA
4.407	493.091	219	756	AF488	none.EDA
6.169	816.705	269	1371	AF488	none.EDA
5.057	1092.95	353	1793	AF488	none.EDA
4.58	439.08	154	916	DAPI	none.EDA
5.121	522.38	188	2455	DAPI	none.EDA
4.052	410.998	175	829	DAPI	none.EDA
5.336	640.66	190	1554	DAPI	none.EDA
5.961	471.169	173	1243	DAPI	none.EDA
7.998	512.252	165	1276	DAPI	none.EDA
9.134	352.675	157	819	DAPI	none.EDA
3.722	323.269	169	466	DAPI	none.EDA
6.211	284.27	145	498	DAPI	none.EDA
5.146	530.889	198	1261	DAPI	none.EDA
4.407	305.467	170	495	DAPI	none.EDA
6.169	348.712	161	735	DAPI	none.EDA
5.057	482.586	192	840	DAPI	none.EDA
4.58	1355.36	800	2010	WGA640	none.EDA
5.121	3244.71	1165	6661	WGA640	none.EDA
4.052	1534.78	745	2449	WGA640	none.EDA
5.336	2539.04	1120	3497	WGA640	none.EDA
5.961	1985.7	945	2882	WGA640	none.EDA
7.998	2746.36	963	4290	WGA640	none.EDA
9.134	2941.24	1087	7232	WGA640	none.EDA
3.722	1253.92	752	1870	WGA640	none.EDA
6.211	2390.56	1029	4599	WGA640	none.EDA
5.146	4322.28	1642	5926	WGA640	none.EDA
4.407	2250.73	928	3982	WGA640	none.EDA
6.169	2003.12	830	2921	WGA640	none.EDA
5.057	2808.4	1090	4488	WGA640	none.EDA
5.86	321.769	155	462	AF488	none.EDA
5.454	205.308	140	302	AF488	none.EDA
4.664	244.623	139	692	AF488	none.EDA
5.408	1204.11	396	1941	AF488	none.EDA
4.952	609.814	312	872	AF488	none.EDA
2.953	697.252	286	939	AF488	none.EDA
3.988	1509.98	716	2160	AF488	none.EDA
3.638	1536.53	519	2213	AF488	none.EDA
4.58	1432.59	495	2993	AF488	none.EDA
3.891	1684.13	436	2931	AF488	none.EDA
5.894	330.758	199	612	AF488	none.EDA
4.479	675.951	340	996	AF488	none.EDA
4.001	744.212	299	2336	AF488	none.EDA
3.988	1648.44	468	2684	AF488	none.EDA
4.85	833.04	311	1336	AF488	none.EDA
4.318	882.443	389	1214	AF488	none.EDA
6.067	1386.2	456	2120	AF488	none.EDA
6.726	443.414	219	638	AF488	none.EDA
5.214	482.249	261	691	AF488	none.EDA
5.036	996.793	366	1418	AF488	none.EDA
3.925	996.383	504	1456	AF488	none.EDA
2.535	2094.68	710	4487	AF488	none.EDA
4.132	371.146	200	817	AF488	none.EDA
3.097	1553.5	453	2684	AF488	none.EDA
5.273	362.513	175	565	AF488	none.EDA
3.811	1425.07	549	2339	AF488	none.EDA
4.432	1315.78	324	2339	AF488	none.EDA
5.86	356.545	173	615	DAPI	none.EDA
5.454	445.533	213	750	DAPI	none.EDA
4.664	444.595	178	948	DAPI	none.EDA
5.408	507.383	190	914	DAPI	none.EDA
4.952	684.116	273	1637	DAPI	none.EDA
2.953	675.655	296	1402	DAPI	none.EDA
3.988	851.143	353	1865	DAPI	none.EDA
3.638	878.765	309	1888	DAPI	none.EDA
4.58	786.38	244	1727	DAPI	none.EDA
3.891	491.191	177	892	DAPI	none.EDA
5.894	279.883	163	589	DAPI	none.EDA
4.479	658.606	337	1006	DAPI	none.EDA
4.001	528.348	234	996	DAPI	none.EDA
3.988	577.312	210	1245	DAPI	none.EDA
4.85	792.544	244	2070	DAPI	none.EDA
4.318	731.649	298	1548	DAPI	none.EDA
6.067	509.107	184	1396	DAPI	none.EDA
6.726	777.036	238	1843	DAPI	none.EDA
5.214	505.769	244	863	DAPI	none.EDA
5.036	726.833	207	1437	DAPI	none.EDA
3.925	767.342	285	1437	DAPI	none.EDA
2.535	754.893	259	1307	DAPI	none.EDA
4.132	431.742	198	847	DAPI	none.EDA
3.097	555.396	198	1243	DAPI	none.EDA
5.273	435.334	160	1154	DAPI	none.EDA
3.811	569.437	237	864	DAPI	none.EDA
4.432	586.769	199	1369	DAPI	none.EDA
5.86	1522.54	859	2029	WGA640	none.EDA
5.454	2132.51	1139	4396	WGA640	none.EDA
4.664	1669.81	832	2783	WGA640	none.EDA
5.408	4089.73	1667	7912	WGA640	none.EDA
4.952	5279.74	2519	8057	WGA640	none.EDA
2.953	3212.74	1656	4420	WGA640	none.EDA
3.988	4333.39	2557	11650	WGA640	none.EDA
3.638	4235.55	1795	11650	WGA640	none.EDA
4.58	6606.36	2532	12412	WGA640	none.EDA
3.891	2491.94	1045	4989	WGA640	none.EDA
5.894	3570.25	1359	7362	WGA640	none.EDA
4.479	3827.49	2350	5207	WGA640	none.EDA
4.001	2341.03	1510	3930	WGA640	none.EDA
3.988	2636.25	1311	5899	WGA640	none.EDA
4.85	3772.03	1553	5494	WGA640	none.EDA
4.318	3223.01	1709	4946	WGA640	none.EDA
6.067	4494.82	1784	7414	WGA640	none.EDA
6.726	6513.12	2765	10500	WGA640	none.EDA
5.214	2156.31	1368	3359	WGA640	none.EDA
5.036	2742.96	1286	4840	WGA640	none.EDA
3.925	2742.62	1653	4840	WGA640	none.EDA
2.535	3577.13	1424	6107	WGA640	none.EDA
4.132	2648.14	1131	6583	WGA640	none.EDA
3.097	3442.35	1272	5830	WGA640	none.EDA
5.273	2707.1	978	7491	WGA640	none.EDA
3.811	2858.69	1195	9525	WGA640	none.EDA
4.432	2983.42	1240	9525	WGA640	none.EDA
5.167	1115.34	304	1864	AF488	none.EDA
3.756	1267.17	377	1942	AF488	none.EDA
3.101	1342.75	409	1831	AF488	none.EDA
6.988	2643.49	875	4359	AF488	none.EDA
7.964	492.839	201	814	AF488	none.EDA
5.264	1569.17	470	2741	AF488	none.EDA
3.874	1201.66	389	1711	AF488	none.EDA
7.719	1121.64	345	1892	AF488	none.EDA
4.107	482.168	265	650	AF488	none.EDA
7.774	2199.42	636	4013	AF488	none.EDA
4.339	508.098	281	4291	AF488	none.EDA
7.643	906.227	309	1506	AF488	none.EDA
3.46	897.255	274	1440	AF488	none.EDA
10.03	1104.17	345	2127	AF488	none.EDA
6	1406.78	517	2147	AF488	none.EDA
5.645	1411.84	489	5301	AF488	none.EDA
2.408	4420.36	1737	7873	AF488	none.EDA
2.941	3643.74	1448	7873	AF488	none.EDA
6.236	890.058	279	1366	AF488	none.EDA
4.588	949.344	437	1366	AF488	none.EDA
4.28	376.5	202	646	AF488	none.EDA
4.026	604.32	285	1164	AF488	none.EDA
4.901	603.955	286	835	AF488	none.EDA
6.76	394.191	248	534	AF488	none.EDA
4.897	448.24	273	600	AF488	none.EDA
4.931	802.574	333	1191	AF488	none.EDA
4.897	1815.88	375	3243	AF488	none.EDA
4.01	701.983	270	998	AF488	none.EDA
5.307	450.078	184	659	AF488	none.EDA
3.042	639.735	329	968	AF488	none.EDA
3.372	642.385	266	968	AF488	none.EDA
5.585	354.12	175	574	AF488	none.EDA
5.885	246.238	143	466	AF488	none.EDA
3.241	326.774	158	1622	AF488	none.EDA
5.167	710.805	199	1510	DAPI	none.EDA
3.756	391.706	174	703	DAPI	none.EDA
3.101	413.967	231	660	DAPI	none.EDA
6.988	869.021	286	1912	DAPI	none.EDA
7.964	424.807	157	1004	DAPI	none.EDA
5.264	570.038	228	1295	DAPI	none.EDA
3.874	740.559	248	1818	DAPI	none.EDA
7.719	808.92	218	2142	DAPI	none.EDA
4.107	956.193	298	2125	DAPI	none.EDA
7.774	861.219	267	2209	DAPI	none.EDA
4.339	799.075	277	4540	DAPI	none.EDA
7.643	825.034	240	2273	DAPI	none.EDA
3.46	764.297	195	1787	DAPI	none.EDA
10.03	608.353	236	1726	DAPI	none.EDA
6	953.589	304	2062	DAPI	none.EDA
5.645	1141.61	309	2391	DAPI	none.EDA
2.408	1057.26	368	1650	DAPI	none.EDA
2.941	1175.11	418	1970	DAPI	none.EDA
6.236	835.325	215	1936	DAPI	none.EDA
4.588	762.846	265	1841	DAPI	none.EDA
4.28	448.885	194	857	DAPI	none.EDA
4.026	714.882	208	1608	DAPI	none.EDA
4.901	572.377	227	1608	DAPI	none.EDA
6.76	409.067	220	974	DAPI	none.EDA
4.897	459.4	199	1116	DAPI	none.EDA
4.931	333.503	175	486	DAPI	none.EDA
4.897	568.437	160	1328	DAPI	none.EDA
4.01	459.486	170	875	DAPI	none.EDA
5.307	816.198	207	1961	DAPI	none.EDA
3.042	714.857	272	1593	DAPI	none.EDA
3.372	682.332	211	1593	DAPI	none.EDA
5.585	411.039	152	690	DAPI	none.EDA
5.885	420.396	158	921	DAPI	none.EDA
3.241	410.343	176	1880	DAPI	none.EDA
5.167	2921.34	1529	4210	WGA640	none.EDA
3.756	1833.42	1131	2479	WGA640	none.EDA
3.101	3115.92	1879	3829	WGA640	none.EDA
6.988	5223.65	2271	12731	WGA640	none.EDA
7.964	2301.03	1193	7592	WGA640	none.EDA
5.264	3017.25	1556	9891	WGA640	none.EDA
3.874	2827.84	1740	4188	WGA640	none.EDA
7.719	5089.52	1938	8561	WGA640	none.EDA
4.107	3260.8	1794	6924	WGA640	none.EDA
7.774	3684.41	1882	6378	WGA640	none.EDA
4.339	3502.33	1805	6205	WGA640	none.EDA
7.643	4240.46	1782	7211	WGA640	none.EDA
3.46	3592.38	1656	5675	WGA640	none.EDA
10.03	6001.67	2308	11907	WGA640	none.EDA
6	4061.88	1830	5499	WGA640	none.EDA
5.645	3856.65	1707	5551	WGA640	none.EDA
2.408	4890.68	2395	9976	WGA640	none.EDA
2.941	4371.53	2166	9976	WGA640	none.EDA
6.236	5573.93	2040	10758	WGA640	none.EDA
4.588	5681.3	2316	9923	WGA640	none.EDA
4.28	2219.63	1222	3606	WGA640	none.EDA
4.026	4352.39	1715	7122	WGA640	none.EDA
4.901	4979.69	2456	7414	WGA640	none.EDA
6.76	3096.73	1885	3874	WGA640	none.EDA
4.897	3743.54	2085	6040	WGA640	none.EDA
4.931	2790.27	1261	4611	WGA640	none.EDA
4.897	3548.53	1455	5477	WGA640	none.EDA
4.01	2120.22	964	4279	WGA640	none.EDA
5.307	4758.34	1730	7591	WGA640	none.EDA
3.042	3807.59	1694	6382	WGA640	none.EDA
3.372	3994.93	2044	6382	WGA640	none.EDA
5.585	5536.37	1620	13138	WGA640	none.EDA
5.885	1850.35	965	3376	WGA640	none.EDA
3.241	1103.28	750	1370	WGA640	none.EDA
5.163	870.477	342	1296	AF488	none.EDA
7.368	634.321	301	871	AF488	none.EDA
6.536	443.917	258	798	AF488	none.EDA
5.15	2227.03	693	4620	AF488	none.EDA
4.28	2268.15	794	4620	AF488	none.EDA
7.884	1287.01	487	1948	AF488	none.EDA
5.002	859.348	444	1147	AF488	none.EDA
4.791	750.307	300	1054	AF488	none.EDA
4.677	422.807	185	634	AF488	none.EDA
4.432	601.913	225	1867	AF488	none.EDA
4.838	262.612	145	1867	AF488	none.EDA
4.094	393.024	185	563	AF488	none.EDA
5.691	1999.75	640	3002	AF488	none.EDA
4.115	1849.58	582	2908	AF488	none.EDA
2.886	1666.69	779	2409	AF488	none.EDA
3.384	1718.3	768	2354	AF488	none.EDA
5.281	902.304	387	65535	AF488	none.EDA
5.163	723.011	269	1745	DAPI	none.EDA
7.368	865.147	217	2533	DAPI	none.EDA
6.536	472.868	194	815	DAPI	none.EDA
5.15	809.096	228	1751	DAPI	none.EDA
4.28	745.579	290	1628	DAPI	none.EDA
7.884	732.671	236	1813	DAPI	none.EDA
5.002	681.024	261	1878	DAPI	none.EDA
4.791	328.588	176	492	DAPI	none.EDA
4.677	531.202	195	1270	DAPI	none.EDA
4.432	378.778	176	1545	DAPI	none.EDA
4.838	279.994	148	1545	DAPI	none.EDA
4.094	473.307	177	1227	DAPI	none.EDA
5.691	588.661	199	1333	DAPI	none.EDA
4.115	490.623	187	958	DAPI	none.EDA
2.886	510.813	254	706	DAPI	none.EDA
3.384	447.964	221	697	DAPI	none.EDA
5.281	626.466	204	65535	DAPI	none.EDA
5.163	3865.16	1567	5847	WGA640	none.EDA
7.368	5035.73	1879	9965	WGA640	none.EDA
6.536	5113.57	1735	9949	WGA640	none.EDA
5.15	3258.97	1373	10760	WGA640	none.EDA
4.28	3683.96	1818	10760	WGA640	none.EDA
7.884	5993.89	1969	13925	WGA640	none.EDA
5.002	3078.94	1937	4050	WGA640	none.EDA
4.791	2882.45	1254	5184	WGA640	none.EDA
4.677	2609.89	1164	4027	WGA640	none.EDA
4.432	4719.13	1837	7825	WGA640	none.EDA
4.838	2330.46	1211	5793	WGA640	none.EDA
4.094	2510.61	1225	3867	WGA640	none.EDA
5.691	6912.82	1741	18086	WGA640	none.EDA
4.115	5675.86	1948	10244	WGA640	none.EDA
2.886	3394.36	2077	5544	WGA640	none.EDA
3.384	3554.07	1724	5800	WGA640	none.EDA
5.281	2063.59	1168	65535	WGA640	none.EDA
4.174	1904.45	643	4158	AF488	none.EDA
4.043	2769.52	830	4269	AF488	none.EDA
5.036	1087.11	402	1489	AF488	none.EDA
5.285	1013.5	376	1480	AF488	none.EDA
3.853	873.288	297	1456	AF488	none.EDA
4.01	1353.76	502	2162	AF488	none.EDA
3.853	1725.32	610	2679	AF488	none.EDA
5.649	1130.05	424	1652	AF488	none.EDA
4.081	1188.09	467	2108	AF488	none.EDA
7.626	1200.78	537	1781	AF488	none.EDA
6.722	616.717	273	890	AF488	none.EDA
4.88	520.084	209	1484	AF488	none.EDA
3.714	1341.36	411	1985	AF488	none.EDA
3.815	1734.33	605	2844	AF488	none.EDA
5.704	953.708	449	1491	AF488	none.EDA
3.431	347.25	230	514	AF488	none.EDA
4.888	1452.38	687	4262	AF488	none.EDA
5.019	2136.98	477	4165	AF488	none.EDA
3.659	613.031	342	837	AF488	none.EDA
5.552	1213.93	670	1776	AF488	none.EDA
4.597	1591.02	642	2437	AF488	none.EDA
3.642	2886.92	586	5155	AF488	none.EDA
4.618	2999.65	1107	5155	AF488	none.EDA
4.149	2571.38	1031	4884	AF488	none.EDA
4.331	2122.14	497	4884	AF488	none.EDA
4.174	846.03	294	1938	DAPI	none.EDA
4.043	725.385	248	1641	DAPI	none.EDA
5.036	525.007	214	939	DAPI	none.EDA
5.285	831.777	292	1990	DAPI	none.EDA
3.853	681.389	230	1777	DAPI	none.EDA
4.01	622.753	233	1474	DAPI	none.EDA
3.853	831.965	290	1445	DAPI	none.EDA
5.649	836.48	247	2147	DAPI	none.EDA
4.081	761.369	291	1487	DAPI	none.EDA
7.626	962.597	321	2292	DAPI	none.EDA
6.722	614.659	234	1303	DAPI	none.EDA
4.88	689.484	291	1093	DAPI	none.EDA
3.714	706.111	262	1413	DAPI	none.EDA
3.815	731.123	294	1577	DAPI	none.EDA
5.704	798.719	313	1480	DAPI	none.EDA
3.431	722.323	325	1041	DAPI	none.EDA
4.888	1007.48	403	1906	DAPI	none.EDA
5.019	881.068	270	1699	DAPI	none.EDA
3.659	608.492	251	1014	DAPI	none.EDA
5.552	895.303	287	1901	DAPI	none.EDA
4.597	679.033	258	1500	DAPI	none.EDA
3.642	766.524	245	1496	DAPI	none.EDA
4.618	1021.78	366	1850	DAPI	none.EDA
4.149	918.816	346	1658	DAPI	none.EDA
4.331	733.773	290	1401	DAPI	none.EDA
4.174	4848.8	2511	8877	WGA640	none.EDA
4.043	5241.89	3031	7574	WGA640	none.EDA
5.036	3753.09	2467	5765	WGA640	none.EDA
5.285	3312.96	2277	4912	WGA640	none.EDA
3.853	3745.2	2341	5499	WGA640	none.EDA
4.01	3782.86	2539	4816	WGA640	none.EDA
3.853	4791.87	2792	7912	WGA640	none.EDA
5.649	3001.59	1954	4917	WGA640	none.EDA
4.081	4144.34	2816	5788	WGA640	none.EDA
7.626	5135.91	3179	6971	WGA640	none.EDA
6.722	4160.47	2346	5504	WGA640	none.EDA
4.88	4728.58	2621	8513	WGA640	none.EDA
3.714	3743.09	2107	5792	WGA640	none.EDA
3.815	4624.62	2775	7397	WGA640	none.EDA
5.704	2973.89	2116	4349	WGA640	none.EDA
3.431	5374.48	3025	7761	WGA640	none.EDA
4.888	4677.43	2922	7053	WGA640	none.EDA
5.019	3935.29	2558	6321	WGA640	none.EDA
3.659	3885.21	2989	4902	WGA640	none.EDA
5.552	4260.27	2622	5683	WGA640	none.EDA
4.597	2982.86	2157	4063	WGA640	none.EDA
3.642	5200.72	2710	11149	WGA640	none.EDA
4.618	5918.34	3455	11149	WGA640	none.EDA
4.149	3533.28	2276	10362	WGA640	none.EDA
4.331	3168.54	2220	10362	WGA640	none.EDA
6.663	402.559	199	567	AF488	none.EDA
5.657	869.174	266	1491	AF488	none.EDA
6.963	1240.5	466	2073	AF488	none.EDA
6.549	1059.08	345	1737	AF488	none.EDA
5.928	1839.57	503	3104	AF488	none.EDA
5.932	625.695	201	1040	AF488	none.EDA
5.484	1099.39	342	1844	AF488	none.EDA
6.663	650.803	210	1386	DAPI	none.EDA
5.657	709.556	195	1866	DAPI	none.EDA
6.963	654.36	237	1682	DAPI	none.EDA
6.549	849.003	230	2219	DAPI	none.EDA
5.928	634.362	207	1882	DAPI	none.EDA
5.932	284.227	148	458	DAPI	none.EDA
5.484	722.439	196	2024	DAPI	none.EDA
6.663	3114.06	1579	6888	WGA640	none.EDA
5.657	2964.74	1331	4705	WGA640	none.EDA
6.963	2745.63	1470	3932	WGA640	none.EDA
6.549	3762.69	1463	5889	WGA640	none.EDA
5.928	3529.69	1487	5677	WGA640	none.EDA
5.932	3434.03	1250	5418	WGA640	none.EDA
5.484	3251.46	1200	5892	WGA640	none.EDA
6.76	346.709	157	499	AF488	HEWL.EDA
5.112	309.591	175	1297	AF488	HEWL.EDA
6.87	394.157	217	627	AF488	HEWL.EDA
4.157	369.877	193	490	AF488	HEWL.EDA
8.682	443.732	206	618	AF488	HEWL.EDA
5.471	329.008	187	458	AF488	HEWL.EDA
5.07	323.345	204	528	AF488	HEWL.EDA
7.047	354.54	196	546	AF488	HEWL.EDA
5.662	420.184	254	614	AF488	HEWL.EDA
5.408	254.777	168	387	AF488	HEWL.EDA
4.305	255.714	155	628	AF488	HEWL.EDA
7.161	285.185	148	414	AF488	HEWL.EDA
5.1	315.673	166	423	AF488	HEWL.EDA
4.669	339.383	163	481	AF488	HEWL.EDA
5.873	231.988	150	315	AF488	HEWL.EDA
6.76	681.043	254	1739	DAPI	HEWL.EDA
5.112	498.037	201	1547	DAPI	HEWL.EDA
6.87	732.217	239	1871	DAPI	HEWL.EDA
4.157	708.097	213	1313	DAPI	HEWL.EDA
8.682	526.86	200	1137	DAPI	HEWL.EDA
5.471	443.208	209	656	DAPI	HEWL.EDA
5.07	536.752	210	1035	DAPI	HEWL.EDA
7.047	384.718	202	602	DAPI	HEWL.EDA
5.662	838.784	278	2038	DAPI	HEWL.EDA
5.408	601.08	218	1809	DAPI	HEWL.EDA
4.305	403.509	203	680	DAPI	HEWL.EDA
7.161	786.666	245	1242	DAPI	HEWL.EDA
5.1	914.645	250	2197	DAPI	HEWL.EDA
4.669	358.608	211	474	DAPI	HEWL.EDA
5.873	411.765	198	805	DAPI	HEWL.EDA
6.76	4559.83	1168	11588	WGA640	HEWL.EDA
5.112	1745.56	847	6499	WGA640	HEWL.EDA
6.87	1844.68	941	4034	WGA640	HEWL.EDA
4.157	1484.92	1055	2372	WGA640	HEWL.EDA
8.682	2959.71	1081	5412	WGA640	HEWL.EDA
5.471	1539.8	969	2575	WGA640	HEWL.EDA
5.07	1801.36	1015	3308	WGA640	HEWL.EDA
7.047	1240.31	844	2137	WGA640	HEWL.EDA
5.662	1535.67	985	2111	WGA640	HEWL.EDA
5.408	1207.3	694	1867	WGA640	HEWL.EDA
4.305	1119.15	668	1968	WGA640	HEWL.EDA
7.161	1058.6	745	1719	WGA640	HEWL.EDA
5.1	1758.84	1076	4219	WGA640	HEWL.EDA
4.669	3272.97	1761	4568	WGA640	HEWL.EDA
5.873	942.211	639	1283	WGA640	HEWL.EDA
6.464	356.552	219	505	AF488	HEWL.EDA
6.798	276.002	148	450	AF488	HEWL.EDA
8.353	353.361	181	496	AF488	HEWL.EDA
5.34	281.729	193	379	AF488	HEWL.EDA
5.45	378.615	224	563	AF488	HEWL.EDA
3.481	280.603	171	408	AF488	HEWL.EDA
3.6	289.115	170	448	AF488	HEWL.EDA
6.739	320.038	189	568	AF488	HEWL.EDA
5.404	382.676	216	525	AF488	HEWL.EDA
6.156	369.441	243	476	AF488	HEWL.EDA
6.43	474.731	235	672	AF488	HEWL.EDA
3.972	522.181	296	721	AF488	HEWL.EDA
8.488	445.253	240	3135	AF488	HEWL.EDA
6.207	177.33	128	333	AF488	HEWL.EDA
4.077	282.507	160	1454	AF488	HEWL.EDA
8.323	259.442	159	355	AF488	HEWL.EDA
6.316	240.247	134	339	AF488	HEWL.EDA
10.064	292.734	181	485	AF488	HEWL.EDA
6.545	319.145	185	403	AF488	HEWL.EDA
4.855	446.22	224	611	AF488	HEWL.EDA
3.253	559.065	268	788	AF488	HEWL.EDA
3.562	571.38	258	827	AF488	HEWL.EDA
4.559	359.624	219	504	AF488	HEWL.EDA
3.726	456.789	256	673	AF488	HEWL.EDA
6.257	331.278	206	520	AF488	HEWL.EDA
4.348	278.354	187	365	AF488	HEWL.EDA
5.18	341.489	220	454	AF488	HEWL.EDA
6.464	496.734	202	900	DAPI	HEWL.EDA
6.798	551.2	221	1533	DAPI	HEWL.EDA
8.353	676.049	226	1375	DAPI	HEWL.EDA
5.34	536.163	263	797	DAPI	HEWL.EDA
5.45	818.061	254	2133	DAPI	HEWL.EDA
3.481	556.729	205	975	DAPI	HEWL.EDA
3.6	488.673	215	1016	DAPI	HEWL.EDA
6.739	634.033	223	1290	DAPI	HEWL.EDA
5.404	1053.63	325	2551	DAPI	HEWL.EDA
6.156	713.089	324	1103	DAPI	HEWL.EDA
6.43	751.349	247	2202	DAPI	HEWL.EDA
3.972	972.552	375	2077	DAPI	HEWL.EDA
8.488	839.437	321	3889	DAPI	HEWL.EDA
6.207	673.466	216	1654	DAPI	HEWL.EDA
4.077	664.168	286	1818	DAPI	HEWL.EDA
8.323	667.269	291	1127	DAPI	HEWL.EDA
6.316	781.522	248	1734	DAPI	HEWL.EDA
10.064	766.96	376	1504	DAPI	HEWL.EDA
6.545	786.369	267	1505	DAPI	HEWL.EDA
4.855	693.741	288	1740	DAPI	HEWL.EDA
3.253	733.501	296	1600	DAPI	HEWL.EDA
3.562	656.42	230	1255	DAPI	HEWL.EDA
4.559	597.162	239	1237	DAPI	HEWL.EDA
3.726	705.664	323	1179	DAPI	HEWL.EDA
6.257	526.809	268	873	DAPI	HEWL.EDA
4.348	532.095	246	1103	DAPI	HEWL.EDA
5.18	730.184	262	1722	DAPI	HEWL.EDA
6.464	2140.35	1043	9611	WGA640	HEWL.EDA
6.798	1065.3	616	1583	WGA640	HEWL.EDA
8.353	1117.63	618	4830	WGA640	HEWL.EDA
5.34	1476.28	923	5491	WGA640	HEWL.EDA
5.45	1127.07	755	1602	WGA640	HEWL.EDA
3.481	2837.34	1333	6420	WGA640	HEWL.EDA
3.6	1428.34	878	2459	WGA640	HEWL.EDA
6.739	2057.78	1052	5275	WGA640	HEWL.EDA
5.404	1839.1	1234	2788	WGA640	HEWL.EDA
6.156	1988.46	1436	3219	WGA640	HEWL.EDA
6.43	2180.26	1138	3540	WGA640	HEWL.EDA
3.972	3205.93	1796	6053	WGA640	HEWL.EDA
8.488	1953.16	1286	2849	WGA640	HEWL.EDA
6.207	1127.97	541	2711	WGA640	HEWL.EDA
4.077	1542.05	793	4029	WGA640	HEWL.EDA
8.323	1441.88	768	4495	WGA640	HEWL.EDA
6.316	919.069	595	1214	WGA640	HEWL.EDA
10.064	2484.21	1821	3950	WGA640	HEWL.EDA
6.545	2573.77	1643	13942	WGA640	HEWL.EDA
4.855	1709.01	1364	2151	WGA640	HEWL.EDA
3.253	2520.05	1254	4968	WGA640	HEWL.EDA
3.562	2442.12	1220	5461	WGA640	HEWL.EDA
4.559	1245.19	755	2221	WGA640	HEWL.EDA
3.726	3117.46	1502	6254	WGA640	HEWL.EDA
6.257	1493.13	1075	2200	WGA640	HEWL.EDA
4.348	2458.67	1394	5924	WGA640	HEWL.EDA
5.18	1897.6	1241	3516	WGA640	HEWL.EDA
5.218	279.474	171	385	AF488	HEWL.EDA
4.288	285.63	186	374	AF488	HEWL.EDA
7.706	233.367	147	362	AF488	HEWL.EDA
5.869	220.546	142	457	AF488	HEWL.EDA
6.202	266.183	146	527	AF488	HEWL.EDA
5.471	276.889	176	416	AF488	HEWL.EDA
5.514	305.363	170	416	AF488	HEWL.EDA
4.5	249.751	168	379	AF488	HEWL.EDA
6.523	343.016	187	475	AF488	HEWL.EDA
8.678	273.477	157	401	AF488	HEWL.EDA
5.184	236.446	148	320	AF488	HEWL.EDA
4.753	205.603	141	284	AF488	HEWL.EDA
6.468	255.17	155	432	AF488	HEWL.EDA
8.894	276.724	162	407	AF488	HEWL.EDA
5.218	414.195	161	716	DAPI	HEWL.EDA
4.288	438.264	222	764	DAPI	HEWL.EDA
7.706	342.113	172	574	DAPI	HEWL.EDA
5.869	423.229	162	919	DAPI	HEWL.EDA
6.202	387.247	173	699	DAPI	HEWL.EDA
5.471	382.223	180	738	DAPI	HEWL.EDA
5.514	409.307	188	819	DAPI	HEWL.EDA
4.5	306.285	166	457	DAPI	HEWL.EDA
6.523	301.775	175	417	DAPI	HEWL.EDA
8.678	778.199	201	1370	DAPI	HEWL.EDA
5.184	335.937	158	498	DAPI	HEWL.EDA
4.753	298.942	157	477	DAPI	HEWL.EDA
6.468	379.73	164	683	DAPI	HEWL.EDA
8.894	344.476	164	926	DAPI	HEWL.EDA
5.218	1016.37	444	2856	WGA640	HEWL.EDA
4.288	1106.66	529	2834	WGA640	HEWL.EDA
7.706	1407.59	568	9781	WGA640	HEWL.EDA
5.869	621.797	340	954	WGA640	HEWL.EDA
6.202	539.92	356	874	WGA640	HEWL.EDA
5.471	1098.73	463	1590	WGA640	HEWL.EDA
5.514	929.374	480	2426	WGA640	HEWL.EDA
4.5	990.693	557	2124	WGA640	HEWL.EDA
6.523	563.924	358	774	WGA640	HEWL.EDA
8.678	930.476	483	1658	WGA640	HEWL.EDA
5.184	905.173	608	1505	WGA640	HEWL.EDA
4.753	764.971	419	1122	WGA640	HEWL.EDA
6.468	849.291	460	1510	WGA640	HEWL.EDA
8.894	674.809	409	1284	WGA640	HEWL.EDA
7.318	197.936	130	272	AF488	HEWL.EDA
6.418	207.359	141	272	AF488	HEWL.EDA
6.523	246.284	155	351	AF488	HEWL.EDA
4.918	238.399	135	336	AF488	HEWL.EDA
3.697	211.629	139	279	AF488	HEWL.EDA
4.293	671.637	217	1057	AF488	HEWL.EDA
6.295	270.682	127	390	AF488	HEWL.EDA
4.812	566.412	272	903	AF488	HEWL.EDA
6.866	470.287	186	839	AF488	HEWL.EDA
5.446	307.191	178	520	AF488	HEWL.EDA
4.88	800.163	415	1252	AF488	HEWL.EDA
5.328	277.382	173	371	AF488	HEWL.EDA
4.495	718.721	347	1235	AF488	HEWL.EDA
5.302	611.324	214	1221	AF488	HEWL.EDA
6.688	400.259	212	619	AF488	HEWL.EDA
6.409	421.356	182	749	AF488	HEWL.EDA
4.626	285.753	162	379	AF488	HEWL.EDA
6.637	403.547	205	592	AF488	HEWL.EDA
5.767	394.37	223	565	AF488	HEWL.EDA
5.087	389.389	205	592	AF488	HEWL.EDA
4.293	370.524	214	544	AF488	HEWL.EDA
5.602	570.673	265	835	AF488	HEWL.EDA
8.775	454.303	262	691	AF488	HEWL.EDA
8.294	529.101	284	912	AF488	HEWL.EDA
7.144	312.602	200	448	AF488	HEWL.EDA
7.495	327.668	194	1321	AF488	HEWL.EDA
3.908	560.514	284	839	AF488	HEWL.EDA
4.293	529.777	350	839	AF488	HEWL.EDA
4.914	493.532	300	630	AF488	HEWL.EDA
5.024	413.297	205	545	AF488	HEWL.EDA
5.454	330.617	189	490	AF488	HEWL.EDA
6.143	259.884	164	438	AF488	HEWL.EDA
5.108	288.811	171	407	AF488	HEWL.EDA
8.543	346.146	189	551	AF488	HEWL.EDA
5.826	277.574	159	397	AF488	HEWL.EDA
4.428	311.753	181	442	AF488	HEWL.EDA
7.115	380.878	198	583	AF488	HEWL.EDA
5.78	323.991	173	463	AF488	HEWL.EDA
7.318	509.617	175	930	DAPI	HEWL.EDA
6.418	515.145	227	875	DAPI	HEWL.EDA
6.523	720.267	226	1795	DAPI	HEWL.EDA
4.918	591.363	217	1491	DAPI	HEWL.EDA
3.697	498.721	222	785	DAPI	HEWL.EDA
4.293	679.728	250	1378	DAPI	HEWL.EDA
6.295	394.145	134	666	DAPI	HEWL.EDA
4.812	672.19	279	1364	DAPI	HEWL.EDA
6.866	613.082	221	1129	DAPI	HEWL.EDA
5.446	782.785	240	1952	DAPI	HEWL.EDA
4.88	978.06	399	1933	DAPI	HEWL.EDA
5.328	609.105	214	1143	DAPI	HEWL.EDA
4.495	743.311	324	1572	DAPI	HEWL.EDA
5.302	495.179	223	1106	DAPI	HEWL.EDA
6.688	776.092	258	1958	DAPI	HEWL.EDA
6.409	355.037	159	653	DAPI	HEWL.EDA
4.626	596.846	243	965	DAPI	HEWL.EDA
6.637	672.193	214	1764	DAPI	HEWL.EDA
5.767	687.773	231	1333	DAPI	HEWL.EDA
5.087	491.723	194	1242	DAPI	HEWL.EDA
4.293	472.765	246	747	DAPI	HEWL.EDA
5.602	535.81	222	1004	DAPI	HEWL.EDA
8.775	960.602	269	2130	DAPI	HEWL.EDA
8.294	608.741	299	1077	DAPI	HEWL.EDA
7.144	819.896	362	1406	DAPI	HEWL.EDA
7.495	849.74	371	1697	DAPI	HEWL.EDA
3.908	508.275	264	779	DAPI	HEWL.EDA
4.293	511.031	303	779	DAPI	HEWL.EDA
4.914	1203.17	460	2447	DAPI	HEWL.EDA
5.024	754.678	314	1299	DAPI	HEWL.EDA
5.454	617.12	248	1020	DAPI	HEWL.EDA
6.143	398.411	197	635	DAPI	HEWL.EDA
5.108	625.267	207	1395	DAPI	HEWL.EDA
8.543	757.643	229	2066	DAPI	HEWL.EDA
5.826	478.041	209	1014	DAPI	HEWL.EDA
4.428	465.269	181	840	DAPI	HEWL.EDA
7.115	592.876	224	1270	DAPI	HEWL.EDA
5.78	383.539	187	639	DAPI	HEWL.EDA
7.318	1464.91	780	3783	WGA640	HEWL.EDA
6.418	1352.55	920	2089	WGA640	HEWL.EDA
6.523	1372.47	876	2396	WGA640	HEWL.EDA
4.918	1194.21	818	1967	WGA640	HEWL.EDA
3.697	1489.67	727	2553	WGA640	HEWL.EDA
4.293	1093.71	722	2552	WGA640	HEWL.EDA
6.295	1372.51	731	2763	WGA640	HEWL.EDA
4.812	2539.02	1215	5834	WGA640	HEWL.EDA
6.866	1256.99	766	1758	WGA640	HEWL.EDA
5.446	2522.73	1338	6804	WGA640	HEWL.EDA
4.88	2569.24	1335	3877	WGA640	HEWL.EDA
5.328	841.937	619	1065	WGA640	HEWL.EDA
4.495	2253.29	1428	3643	WGA640	HEWL.EDA
5.302	1215.57	700	1719	WGA640	HEWL.EDA
6.688	950.552	661	1300	WGA640	HEWL.EDA
6.409	2071.95	987	6073	WGA640	HEWL.EDA
4.626	1853.45	1247	4013	WGA640	HEWL.EDA
6.637	1822.48	1041	4785	WGA640	HEWL.EDA
5.767	1817.43	963	3928	WGA640	HEWL.EDA
5.087	1193.79	642	2583	WGA640	HEWL.EDA
4.293	1490.83	747	2671	WGA640	HEWL.EDA
5.602	1865.62	986	3224	WGA640	HEWL.EDA
8.775	1268.34	739	2348	WGA640	HEWL.EDA
8.294	1966.9	922	3856	WGA640	HEWL.EDA
7.144	1667.54	1112	2323	WGA640	HEWL.EDA
7.495	1619.09	988	2273	WGA640	HEWL.EDA
3.908	1245.89	917	1538	WGA640	HEWL.EDA
4.293	1394.36	1077	1682	WGA640	HEWL.EDA
4.914	3111.24	1342	5428	WGA640	HEWL.EDA
5.024	1383.95	929	2316	WGA640	HEWL.EDA
5.454	1404.67	944	3158	WGA640	HEWL.EDA
6.143	1119.95	827	1507	WGA640	HEWL.EDA
5.108	1266.9	758	1867	WGA640	HEWL.EDA
8.543	2448.86	991	5483	WGA640	HEWL.EDA
5.826	2676.68	1000	4980	WGA640	HEWL.EDA
4.428	1061.38	662	1813	WGA640	HEWL.EDA
7.115	1674.5	778	10443	WGA640	HEWL.EDA
5.78	1299	826	2557	WGA640	HEWL.EDA
7.723	306.251	184	987	AF488	HEWL.EDA
4.597	418.163	207	685	AF488	HEWL.EDA
4.259	373.939	190	650	AF488	HEWL.EDA
4.825	268.264	170	345	AF488	HEWL.EDA
5.078	329.798	193	1427	AF488	HEWL.EDA
3.849	462.69	241	624	AF488	HEWL.EDA
8.704	343.018	161	520	AF488	HEWL.EDA
6.98	330.141	183	475	AF488	HEWL.EDA
5.062	484.356	239	813	AF488	HEWL.EDA
7.719	667.944	252	1142	AF488	HEWL.EDA
5.285	491.809	242	768	AF488	HEWL.EDA
5.623	465.487	211	641	AF488	HEWL.EDA
4.783	391.761	214	972	AF488	HEWL.EDA
10.077	370.276	204	583	AF488	HEWL.EDA
4.402	410.232	238	672	AF488	HEWL.EDA
7.233	467.733	206	645	AF488	HEWL.EDA
6.215	355.875	222	454	AF488	HEWL.EDA
3.917	487.824	232	692	AF488	HEWL.EDA
6.545	448.2	251	722	AF488	HEWL.EDA
4.436	364.651	201	486	AF488	HEWL.EDA
6.126	457.906	242	673	AF488	HEWL.EDA
4.339	472.197	208	629	AF488	HEWL.EDA
7.516	343.582	193	461	AF488	HEWL.EDA
8.585	481.696	229	712	AF488	HEWL.EDA
7.673	436.958	227	651	AF488	HEWL.EDA
11.581	302.672	193	504	AF488	HEWL.EDA
7.55	401.418	204	546	AF488	HEWL.EDA
4.609	604.18	269	839	AF488	HEWL.EDA
7.309	307.339	206	441	AF488	HEWL.EDA
7.525	399.602	216	550	AF488	HEWL.EDA
3.938	317.638	200	419	AF488	HEWL.EDA
5.281	303.395	197	409	AF488	HEWL.EDA
3.972	312.063	198	448	AF488	HEWL.EDA
7.364	398.596	228	567	AF488	HEWL.EDA
4.326	544.28	271	874	AF488	HEWL.EDA
5.754	356.815	202	468	AF488	HEWL.EDA
6.971	248.718	148	349	AF488	HEWL.EDA
8.86	249.564	146	654	AF488	HEWL.EDA
3.422	260.12	161	370	AF488	HEWL.EDA
2.919	272.832	170	383	AF488	HEWL.EDA
9.046	428.215	238	776	AF488	HEWL.EDA
6.139	358.617	183	493	AF488	HEWL.EDA
5.442	264.932	159	348	AF488	HEWL.EDA
7.487	383.957	178	978	AF488	HEWL.EDA
6.891	259.608	170	356	AF488	HEWL.EDA
4.745	262.905	156	442	AF488	HEWL.EDA
7.284	266.909	144	400	AF488	HEWL.EDA
8.205	333.453	182	701	AF488	HEWL.EDA
7.723	416.253	197	1118	DAPI	HEWL.EDA
4.597	515.343	199	935	DAPI	HEWL.EDA
4.259	464.451	190	829	DAPI	HEWL.EDA
4.825	414.9	199	777	DAPI	HEWL.EDA
5.078	571.975	240	1632	DAPI	HEWL.EDA
3.849	546.435	237	1175	DAPI	HEWL.EDA
8.704	356.167	179	519	DAPI	HEWL.EDA
6.98	405.361	181	768	DAPI	HEWL.EDA
5.062	611.996	252	1463	DAPI	HEWL.EDA
7.719	495.721	191	1050	DAPI	HEWL.EDA
5.285	886.802	366	1646	DAPI	HEWL.EDA
5.623	594.533	220	1341	DAPI	HEWL.EDA
4.783	795.704	254	1760	DAPI	HEWL.EDA
10.077	819.919	283	1899	DAPI	HEWL.EDA
4.402	475.28	243	802	DAPI	HEWL.EDA
7.233	662.991	240	1215	DAPI	HEWL.EDA
6.215	548.558	226	848	DAPI	HEWL.EDA
3.917	715.361	219	1556	DAPI	HEWL.EDA
6.545	552.194	243	1010	DAPI	HEWL.EDA
4.436	496.184	188	1016	DAPI	HEWL.EDA
6.126	619.112	260	1505	DAPI	HEWL.EDA
4.339	561.451	229	1087	DAPI	HEWL.EDA
7.516	599.848	241	1204	DAPI	HEWL.EDA
8.585	576.088	270	914	DAPI	HEWL.EDA
7.673	718.655	253	1931	DAPI	HEWL.EDA
11.581	630.026	236	1320	DAPI	HEWL.EDA
7.55	711.885	247	1563	DAPI	HEWL.EDA
4.609	728.027	255	1354	DAPI	HEWL.EDA
7.309	361.372	195	631	DAPI	HEWL.EDA
7.525	417.016	185	770	DAPI	HEWL.EDA
3.938	645.741	279	1268	DAPI	HEWL.EDA
5.281	445.777	199	828	DAPI	HEWL.EDA
3.972	589.897	289	1184	DAPI	HEWL.EDA
7.364	511.334	201	738	DAPI	HEWL.EDA
4.326	848.712	341	1699	DAPI	HEWL.EDA
5.754	639.789	236	1298	DAPI	HEWL.EDA
6.971	691.807	200	1790	DAPI	HEWL.EDA
8.86	561.013	204	1056	DAPI	HEWL.EDA
3.422	454.019	193	755	DAPI	HEWL.EDA
2.919	425.692	206	712	DAPI	HEWL.EDA
9.046	618.18	242	1148	DAPI	HEWL.EDA
6.139	599.458	179	1607	DAPI	HEWL.EDA
5.442	516.887	193	1022	DAPI	HEWL.EDA
7.487	724.366	218	1584	DAPI	HEWL.EDA
6.891	421.991	183	653	DAPI	HEWL.EDA
4.745	517.177	202	1132	DAPI	HEWL.EDA
7.284	444.285	173	1175	DAPI	HEWL.EDA
8.205	557.037	204	1086	DAPI	HEWL.EDA
7.723	1420.64	996	2740	WGA640	HEWL.EDA
4.597	3019.33	1248	6521	WGA640	HEWL.EDA
4.259	2404.85	1031	6670	WGA640	HEWL.EDA
4.825	2406.15	1365	6139	WGA640	HEWL.EDA
5.078	1857.66	1258	4079	WGA640	HEWL.EDA
3.849	2757.62	1299	4490	WGA640	HEWL.EDA
8.704	1590.11	685	2509	WGA640	HEWL.EDA
6.98	2178.72	1213	11221	WGA640	HEWL.EDA
5.062	2891.13	1436	11866	WGA640	HEWL.EDA
7.719	3309.1	1574	11017	WGA640	HEWL.EDA
5.285	2739.51	1903	8691	WGA640	HEWL.EDA
5.623	1960.85	1208	2721	WGA640	HEWL.EDA
4.783	1756.98	1208	2356	WGA640	HEWL.EDA
10.077	2264.71	1094	6571	WGA640	HEWL.EDA
4.402	3248.07	2049	7556	WGA640	HEWL.EDA
7.233	2922.1	1252	5577	WGA640	HEWL.EDA
6.215	1889.84	1337	3619	WGA640	HEWL.EDA
3.917	3175.92	1493	6894	WGA640	HEWL.EDA
6.545	2585.49	1746	5431	WGA640	HEWL.EDA
4.436	1301.26	787	3267	WGA640	HEWL.EDA
6.126	2305.37	1729	3000	WGA640	HEWL.EDA
4.339	1822.24	1406	2207	WGA640	HEWL.EDA
7.516	2825.95	1696	18003	WGA640	HEWL.EDA
8.585	3554.98	2109	6514	WGA640	HEWL.EDA
7.673	1825.19	1328	2881	WGA640	HEWL.EDA
11.581	2661.17	1782	4662	WGA640	HEWL.EDA
7.55	2432.72	1306	16300	WGA640	HEWL.EDA
4.609	5592.73	2415	16041	WGA640	HEWL.EDA
7.309	3041.79	2213	7890	WGA640	HEWL.EDA
7.525	1840.71	1411	2324	WGA640	HEWL.EDA
3.938	3602.5	2047	13572	WGA640	HEWL.EDA
5.281	4817.02	2234	11912	WGA640	HEWL.EDA
3.972	6743.46	3275	13457	WGA640	HEWL.EDA
7.364	3036.48	1762	5260	WGA640	HEWL.EDA
4.326	3290.13	1713	11515	WGA640	HEWL.EDA
5.754	2347.6	1557	5053	WGA640	HEWL.EDA
6.971	960.083	610	1238	WGA640	HEWL.EDA
8.86	1458.4	677	3813	WGA640	HEWL.EDA
3.422	2774.35	1346	5285	WGA640	HEWL.EDA
2.919	1342.98	900	2060	WGA640	HEWL.EDA
9.046	1868.18	1254	2447	WGA640	HEWL.EDA
6.139	1079.49	777	1592	WGA640	HEWL.EDA
5.442	1023.43	672	1468	WGA640	HEWL.EDA
7.487	1702.94	788	4597	WGA640	HEWL.EDA
6.891	1422.37	747	4390	WGA640	HEWL.EDA
4.745	1494.34	720	3370	WGA640	HEWL.EDA
7.284	1022.72	573	1431	WGA640	HEWL.EDA
8.205	1101.42	619	4371	WGA640	HEWL.EDA
5.831	485.594	200	849	AF488	EcAmiD.EDA
5.847	607.708	232	1010	AF488	EcAmiD.EDA
5.932	609.384	246	912	AF488	EcAmiD.EDA
4.825	557.183	236	888	AF488	EcAmiD.EDA
2.755	328.132	182	439	AF488	EcAmiD.EDA
5.983	351.273	174	736	AF488	EcAmiD.EDA
6.473	210.714	126	304	AF488	EcAmiD.EDA
5.552	1059.81	324	1672	AF488	EcAmiD.EDA
3.393	391.663	186	551	AF488	EcAmiD.EDA
5.831	406.312	176	987	DAPI	EcAmiD.EDA
5.847	514.202	183	1264	DAPI	EcAmiD.EDA
5.932	745.972	210	2040	DAPI	EcAmiD.EDA
4.825	352.449	174	516	DAPI	EcAmiD.EDA
2.755	298.637	179	404	DAPI	EcAmiD.EDA
5.983	346.199	193	785	DAPI	EcAmiD.EDA
6.473	364.778	154	835	DAPI	EcAmiD.EDA
5.552	816.686	257	1927	DAPI	EcAmiD.EDA
3.393	648.344	276	1390	DAPI	EcAmiD.EDA
5.831	3804.82	1274	6920	WGA640	EcAmiD.EDA
5.847	4150.75	1293	7043	WGA640	EcAmiD.EDA
5.932	4698.31	1693	7003	WGA640	EcAmiD.EDA
4.825	8997.83	2472	13718	WGA640	EcAmiD.EDA
2.755	6186.07	2457	8579	WGA640	EcAmiD.EDA
5.983	4810.85	1479	8473	WGA640	EcAmiD.EDA
6.473	3029.6	1111	4999	WGA640	EcAmiD.EDA
5.552	7407.07	2517	11101	WGA640	EcAmiD.EDA
3.393	4583.22	2578	8030	WGA640	EcAmiD.EDA
6.595	882.829	328	1354	AF488	EcAmiD.EDA
5.129	390.606	198	570	AF488	EcAmiD.EDA
6.287	442.373	229	980	AF488	EcAmiD.EDA
5.716	623.001	252	1135	AF488	EcAmiD.EDA
6.595	836.791	234	2038	DAPI	EcAmiD.EDA
5.129	631.757	174	1505	DAPI	EcAmiD.EDA
6.287	715.107	250	1758	DAPI	EcAmiD.EDA
5.716	388.896	181	995	DAPI	EcAmiD.EDA
6.595	5832.2	2377	9164	WGA640	EcAmiD.EDA
5.129	5356.81	2206	8152	WGA640	EcAmiD.EDA
6.287	3848.29	1838	6705	WGA640	EcAmiD.EDA
5.716	4177.9	1971	6320	WGA640	EcAmiD.EDA
6.895	558.864	199	1078	AF488	EcAmiD.EDA
4.001	807.652	315	1221	AF488	EcAmiD.EDA
3.65	763.564	238	1180	AF488	EcAmiD.EDA
6.084	340.539	194	507	AF488	EcAmiD.EDA
4.863	362.337	205	483	AF488	EcAmiD.EDA
5.146	812.566	329	1821	AF488	EcAmiD.EDA
7.588	958.678	322	1600	AF488	EcAmiD.EDA
5.442	678.09	317	1047	AF488	EcAmiD.EDA
3.342	558.642	257	855	AF488	EcAmiD.EDA
6.13	563.292	256	881	AF488	EcAmiD.EDA
3.511	515.279	205	738	AF488	EcAmiD.EDA
4.977	899.877	342	1341	AF488	EcAmiD.EDA
7.491	384.858	195	2403	AF488	EcAmiD.EDA
4.643	630.741	243	982	AF488	EcAmiD.EDA
6.642	659.672	233	1330	AF488	EcAmiD.EDA
5.239	1697.47	514	3081	AF488	EcAmiD.EDA
7.677	705.338	244	1091	AF488	EcAmiD.EDA
6.959	906.562	361	1777	AF488	EcAmiD.EDA
6.046	320.658	177	1078	AF488	EcAmiD.EDA
6.046	684.227	315	1067	AF488	EcAmiD.EDA
6.895	805.14	207	2243	DAPI	EcAmiD.EDA
4.001	674.423	228	1508	DAPI	EcAmiD.EDA
3.65	751.933	210	1508	DAPI	EcAmiD.EDA
6.084	665.095	240	1486	DAPI	EcAmiD.EDA
4.863	533.569	257	872	DAPI	EcAmiD.EDA
5.146	489.744	204	1443	DAPI	EcAmiD.EDA
7.588	571.659	206	966	DAPI	EcAmiD.EDA
5.442	712.928	230	1507	DAPI	EcAmiD.EDA
3.342	647.389	267	1120	DAPI	EcAmiD.EDA
6.13	720.779	293	1561	DAPI	EcAmiD.EDA
3.511	383.472	174	609	DAPI	EcAmiD.EDA
4.977	637.042	214	1525	DAPI	EcAmiD.EDA
7.491	547.668	186	2493	DAPI	EcAmiD.EDA
4.643	390.243	159	615	DAPI	EcAmiD.EDA
6.642	740.011	219	2121	DAPI	EcAmiD.EDA
5.239	620.619	235	1499	DAPI	EcAmiD.EDA
7.677	809.722	199	2195	DAPI	EcAmiD.EDA
6.959	808.492	257	2012	DAPI	EcAmiD.EDA
6.046	428.755	195	1073	DAPI	EcAmiD.EDA
6.046	518.41	239	813	DAPI	EcAmiD.EDA
6.895	4706.38	1501	7081	WGA640	EcAmiD.EDA
4.001	5347.33	1904	10962	WGA640	EcAmiD.EDA
3.65	5086.76	1779	10962	WGA640	EcAmiD.EDA
6.084	8144.25	2930	14665	WGA640	EcAmiD.EDA
4.863	6562.06	3960	11861	WGA640	EcAmiD.EDA
5.146	6038.48	2539	9724	WGA640	EcAmiD.EDA
7.588	4756.87	1952	7568	WGA640	EcAmiD.EDA
5.442	5594.9	2938	10570	WGA640	EcAmiD.EDA
3.342	4970.67	2485	9535	WGA640	EcAmiD.EDA
6.13	2092.55	1265	3197	WGA640	EcAmiD.EDA
3.511	3302.44	1382	5994	WGA640	EcAmiD.EDA
4.977	4231.67	1765	8534	WGA640	EcAmiD.EDA
7.491	4057.54	1657	5775	WGA640	EcAmiD.EDA
4.643	3783.24	1618	5001	WGA640	EcAmiD.EDA
6.642	6879.48	2318	13837	WGA640	EcAmiD.EDA
5.239	5295.98	2104	8918	WGA640	EcAmiD.EDA
7.677	5383.24	2251	7952	WGA640	EcAmiD.EDA
6.959	5106.73	2300	9078	WGA640	EcAmiD.EDA
6.046	2693.45	1355	5106	WGA640	EcAmiD.EDA
6.046	7968.52	3709	11701	WGA640	EcAmiD.EDA
7.001	537.278	221	1002	AF488	EcAmiD.EDA
6.485	516.487	202	812	AF488	EcAmiD.EDA
6.346	338.434	160	495	AF488	EcAmiD.EDA
3.891	255.036	164	391	AF488	EcAmiD.EDA
5.966	406.366	210	648	AF488	EcAmiD.EDA
5.657	563.789	246	833	AF488	EcAmiD.EDA
6.637	544.848	168	1174	AF488	EcAmiD.EDA
4.812	1283.71	581	2117	AF488	EcAmiD.EDA
5.754	326.791	184	449	AF488	EcAmiD.EDA
5.328	280.776	172	2816	AF488	EcAmiD.EDA
5.37	372.677	197	560	AF488	EcAmiD.EDA
3.997	537.641	217	1538	AF488	EcAmiD.EDA
5.294	262.789	155	378	AF488	EcAmiD.EDA
7.001	390.662	158	889	DAPI	EcAmiD.EDA
6.485	455.07	188	1036	DAPI	EcAmiD.EDA
6.346	382.542	164	851	DAPI	EcAmiD.EDA
3.891	370.976	177	700	DAPI	EcAmiD.EDA
5.966	402.843	175	802	DAPI	EcAmiD.EDA
5.657	741.391	255	1594	DAPI	EcAmiD.EDA
6.637	475.476	190	1022	DAPI	EcAmiD.EDA
4.812	547.856	255	826	DAPI	EcAmiD.EDA
5.754	567.32	214	1197	DAPI	EcAmiD.EDA
5.328	349.579	156	2851	DAPI	EcAmiD.EDA
5.37	377.264	175	705	DAPI	EcAmiD.EDA
3.997	396.631	178	1359	DAPI	EcAmiD.EDA
5.294	459.642	190	960	DAPI	EcAmiD.EDA
7.001	3332.29	1130	5186	WGA640	EcAmiD.EDA
6.485	3142.25	1248	5147	WGA640	EcAmiD.EDA
6.346	3431.84	1237	6039	WGA640	EcAmiD.EDA
3.891	2095.75	1062	3586	WGA640	EcAmiD.EDA
5.966	3379.69	1423	8156	WGA640	EcAmiD.EDA
5.657	6088.74	2215	9359	WGA640	EcAmiD.EDA
6.637	3501.96	1285	7051	WGA640	EcAmiD.EDA
4.812	4653.88	2362	8157	WGA640	EcAmiD.EDA
5.754	2494.58	1137	3815	WGA640	EcAmiD.EDA
5.328	3955.09	1467	6823	WGA640	EcAmiD.EDA
5.37	2378.06	836	10092	WGA640	EcAmiD.EDA
3.997	3746.41	1270	6199	WGA640	EcAmiD.EDA
5.294	2402.82	1170	3748	WGA640	EcAmiD.EDA
