# Supplementary material for: Elucidation of host and symbiont contributions to peptidoglycan metabolism based on comparative genomics of eight aphid subfamilies and their Buchnera
Source: PLoS Genet. 2022 May 6;18(5):e1010195. doi: 10.1371/journal.pgen.1010195 (PMC9116674; doi:10.1371/journal.pgen.1010195)
Supplement: S11 Table — Species in bold represent those that appear in Fig 3, for which the genome of the host aphid is also available. Annotations are available at Zenodo (https://doi.org/10.5281/zenodo.5484414). (XLSX) [file pgen.1010195.s011.xlsx]

## Sheet: Insect_genomes_SI
S11 Table. Bacterial species included in this study and their corresponding genome accession numbers and references.
Bacterial species	Host species	Genome source	Genome accession number	Reference
Buchnera aphidicola	Acyrthosiphon kondoi	NCBI	GCF_000225445.1	Degnan et al., PLoS Genet, 2011, doi:10.1371/journal.pgen.1002252
Buchnera aphidicola	Acyrthosiphon lactucae	NCBI	GCF_005083565.1	26
Buchnera aphidicola	Acyrthosiphon pisum	NCBI	GCF_000009605.1	18
Buchnera aphidicola	Anoecia oenotherae	NCBI	GCF_005080765.1	26
Buchnera aphidicola	Aphis craccivora	NCBI	GCF_005082145.1	26
Buchnera aphidicola	Aphis fabae	NCBI	GCF_009069125.1	28
Buchnera aphidicola	Aphis glycines	NCBI	GCF_001280225.1	Cassone et al., Insect Mol Biol, 2015, doi:10.1111/imb.12170
Buchnera aphidicola	Aphis gossypii	NCBI	GCF_009068925.1	28
Buchnera aphidicola	Aphis helianthi	NCBI	GCF_005083845.1	26
Buchnera aphidicola	Aphis nasturtii	NCBI	GCF_005083345.1	26
Buchnera aphidicola	Aphis nerii	NCBI	GCF_005083105.1	26
Buchnera aphidicola	Aphis urticata	NCBI	GCA_011752455.1	31
Buchnera aphidicola	Artemisaphis artemisicola	NCBI	GCF_005082365.1	26
Buchnera aphidicola	Baizongia pistaciae	NCBI	GCF_000007725.1	van Ham et al., PNAS U.S.A, 2003, doi:10.1073/pnas.0235981100
Buchnera aphidicola	Brachycaudus cardui	NCBI	GCF_005081945.1	26
Buchnera aphidicola	Brevicoryne brassicae	NCBI	GCF_005082825.1	26
Buchnera aphidicola	Chaitophorus viminalis	NCBI	SAMN21208725	This study
Buchnera aphidicola	Cinara cedri	NCBI	GCF_000090965.1	Pérez-Brocal et al., Science, 2006, doi:10.1126/science.1130441
Buchnera aphidicola	Cinara fornacula	NCBI	GCF_900128725.1	27
Buchnera aphidicola	Cinara strobi	NCBI	GCF_900560745.1	27
Buchnera aphidicola	Cinara tujafilina	NCBI	GCA_000217635.1	68
Buchnera aphidicola	Diuraphis noxia	NCBI	GCF_001700895.1	Burger and Botha, Standards in Genom Sci, 2017, doi:10.1186/s40793-017-0307-6
Buchnera aphidicola	Eriosoma lanigerum	Zenodo (https://zenodo.org/record/3797131#.YSaBhtNKgWo)	md5:b21e9354131af0d44abf2b50f37a3a7d	29
Buchnera aphidicola	Hormaphis cornu	NCBI	GCA_017766105.1	Korgaonkar et al., Curr Biol, 2020, doi:10.1016/j.cub.2021.01.104
Buchnera aphidicola	Hyadaphis tataricae	NCBI	GCF_005081445.1	26
Buchnera aphidicola	Hyperomyzus lactucae	NCBI	GCF_005081705.1	26
Buchnera aphidicola	Lipaphis pseudobrassicae	NCBI	GCF_005081185.1	26
Buchnera aphidicola	Macrosiphoniella sanborni	NCBI	GCF_005080885.1	26
Buchnera aphidicola	Macrosiphum euphorbiae	NCBI	GCF_005237295.1	26
Buchnera aphidicola	Macrosiphum gaurae	NCBI	GCF_005080965.1	26
Buchnera aphidicola	Melaphis rhois	NCBI	GCF_005080745.1	26
Buchnera aphidicola	Microlophium carnosum	NCBI	GCA_011752475.1	31
Buchnera aphidicola	Muscaphis stroyani	NCBI	GCF_005080865.1	26
Buchnera aphidicola	Myzus cerasi	Zenodo (https://zenodo.org/record/1252934#.YSaBFtNKgWo)	md5:bb21392c9ce740c518e78f87eb83238b	Thorpe et al., GBE, 2018, doi:10.1093/gbe/evy183
Buchnera aphidicola	Myzus persicae	NCBI	GCF_000521565.1	Jiang et al., BMC Genom, 2013, doi:10.1186/1471-2164-14-917
Buchnera aphidicola	Nipponaphis monzeni	NCBI	GCF_006741185.1	Kutsukake et al., PNAS, 2019, doi:10.1073/pnas.1900917116
Buchnera aphidicola	Pemphigus obesinymphae	NCBI	SAMN21208724	This study
Buchnera aphidicola	Pentalonia nigronervosa	NCBI	GCA_014622685.1	Mathers, G3, 2020, doi:10.1534/g3.119.400954
Buchnera aphidicola	Periphyllus acericola	NCBI	GCA_011754215.1	31
Buchnera aphidicola	Periphyllus aceris	NCBI	GCA_011754245.1	31
Buchnera aphidicola	Periphyllus lyropictus	NCBI	GCA_011754225.1	31
Buchnera aphidicola	Rhopalosiphum maidis	NCBI	GCF_003671935.1	Chen et al., GigaScience, 2019, doi:10.1093/gigascience/giz033
Buchnera aphidicola	Rhopalosiphum padi	NCBI	GCF_005080845.1	26
Buchnera aphidicola	Sarucallis kahawaluokalani	NCBI	GCF_005080725.1	26
Buchnera aphidicola	Schizaphis graminum	NCBI	GCF_000007365.1	Tamas et al., Science, 2002, doi:10.1126/science.1071278
Buchnera aphidicola	Sitobion avenae	NCBI	GCF_005082585.1	26
Buchnera aphidicola	Sitobion miscanthi	NCBI	JAIOUJ000000000	Jiang et al., GigaScience, 2019, doi: 10.1093/gigascience/giz101; This study
Buchnera aphidicola	Stegophylla sp.	NCBI	SAMN21208723	26
Buchnera aphidicola	Thelaxes californica	NCBI	GCF_005080825.1	26
Buchnera aphidicola	Therioaphis trifolii	NCBI	GCF_005080705.1	26
Buchnera aphidicola	Tuberolachnus salignus	NCBI	GCF_900016785.1	69
Buchnera aphidicola	Uroleucon ambrosiae	NCBI	GCF_000225465.1	Degnan et al., PLoS Genet, 2011, doi:10.1371/journal.pgen.1002252
Serratia symbiotica	Acyrthosiphon pisum (str. Tucson)	NCBI	GCF_000186485.1	Burke and Moran, GBE, 2011, doi:10.1093/gbe/evr002
Serratia symbiotica	Aphis urticata	NCBI	GCA_011754115.1	31
Serratia symbiotica	Cinara cedri	NCBI	GCF_000238975.1	68
Serratia symbiotica	Cinara fornacula	NCBI	GCA_900155695.1	27
Serratia symbiotica	Cinara strobi	NCBI	GCF_900380265.1	Manzano-Marín, GBE, 2018, doi:10.1093/gbe/evy173
Serratia symbiotica	Cinara tujafilina	NCBI	GCF_900002265.1	68
Serratia symbiotica	Microlophium carnosum	NCBI	GCA_011754235.1	31
Serratia symbiotica	Periphyllus acericola	NCBI	GCA_011754095.1	31
Serratia symbiotica	Periphyllus aceris	NCBI	GCA_011754105.1	31
Serratia symbiotica	Periphyllus lyropictus	NCBI	GCA_011754195.1	31
Serratia symbiotica	Tuberolachnus salignus	NCBI	GCA_900016775.1	69
Skilesia alterna	Geopemphigus sp.*	NCBI	GCF_002904345.1	35
Escherichia coli str. IAI1	NA	NCBI	GCF_000026265.1	NA
Salmonella enterica subsp. enterica serovar Typhi str. Ty2	Homo sapiens	NCBI	GCF_000007555.1	Deng et al., J. Bacteriol., 2011, doi:10.1128/JB.185.7.2330-2337.2003
Cadidatus Ishikawaella capsulata str. Mpkobe	Megacopta punctatissima	NCBI	GCF_000828515.1	Nikoh et al., GBE, 2011, doi:10.1093/gbe/evr064
Bacteroides fragilis str. YCH46	Homo sapiens	NCBI	GCF_000009925.1	Kuwahara et al., PNAS U.S.A., 2004, doi:10.1073/pnas.0404172101
Blattabacterium sp.	Blatella germanica	NCBI	GCF_000022605.2	López-Sánchez, PLoS Genet., 2009, doi:10.1371/journal.pgen.1000721
* undescribed Geopemphigus species corresponding to the straight gall as described by Chong and Moran (2018) [1].
References
1	Chong RA, Moran NA. Evolutionary loss and replacement of Buchnera, the obligate endosymbiont of aphids. ISME J. 2018;12: 898–908
